# Supplementary material for: Genome-wide analysis of microRNAs identifies the lipid metabolism pathway to be a defining factor in adipose tissue from different sheep
Source: Sci Rep. 2015 Dec 22;5:18470. doi: 10.1038/srep18470 (PMC4686875; doi:10.1038/srep18470)
Supplement: Supplementary Table S1 [file srep18470-s2.xls]

## Sheet: 3132 set
miRNAName	miRNApreName	mirSequence	Dorset_counts	HanSheep_counts	Sum_counts	Category
oar-miR-431	oar-mir-431	tgtcttgcaggccgtcatgcagg	0	2	2	oar-miR
oar-miR-127	oar-mir-127	atcggatccgtctgagcttggct	21669	35445	57114	oar-miR
oar-miR-432	oar-mir-432	tcttggagtaggtcattgggtgg	139	252	391	oar-miR
oar-miR-136	oar-mir-136	actccatttgttttgatgatgga	26	64	90	oar-miR
oar-miR-493-5p	oar-mir-493	ttgtacatggtaggctttcatt	74	117	191	oar-miR
oar-miR-493-3p	oar-mir-493	tgaaggtctactgtgtgccagg	62	83	145	oar-miR
oar-miR-665-3p	oar-mir-665	accagtaggccgaggcccctca	57	94	151	oar-miR
oar-miR-433-3p	oar-mir-433	atcatgatgggctcctcggtgt	0	3	3	oar-miR
oar-miR-370-3p	oar-mir-370	gcctgctggggtggaacctggtat	13	26	39	oar-miR
oar-miR-3955-5p	oar-mir-3955	tttgatggctgatcctctcact	3	9	12	oar-miR
oar-miR-3955-3p	oar-mir-3955	tgggattttagtccatcatag	0	1	1	oar-miR
oar-miR-379-5p	oar-mir-379	tggtagactatggaacgtaggc	2288	1439	3727	oar-miR
oar-miR-379-3p	oar-mir-379	tatgtaacacggtccactaact	16	26	42	oar-miR
oar-miR-411a-5p	oar-mir-411a	atagtagaccgtatagcgtacg	2236	5116	7352	oar-miR
oar-miR-411a-3p	oar-mir-411a	tatgtaacacggtccactaac	16	26	42	oar-miR
oar-miR-299-5p	oar-mir-299	tggtttaccgtcccacatacat	4	2	6	oar-miR
oar-miR-299-3p	oar-mir-299	tatgtgggacggtaaaccgctt	10	12	22	oar-miR
oar-miR-380-3p	oar-mir-380	tatgtaatgtggtccacgtct	63	66	129	oar-miR
oar-miR-411b-5p	oar-mir-411b	tggtcgaccataaaacgtacgt	1	0	1	oar-miR
oar-miR-411b-3p	oar-mir-411b	tatgtaacatggtccactaat	8	16	24	oar-miR
oar-miR-323a-3p	oar-mir-323a	cacattacacggtcgacctct	2	1	3	oar-miR
oar-miR-758-3p	oar-mir-758	tttgtgacctggtccactaa	3	5	8	oar-miR
oar-miR-329b-5p	oar-mir-329b	gaggttttctgggtttctgtttc	0	3	3	oar-miR
oar-miR-329b-3p	oar-mir-329b	aacacacctggttaacctcttt	6	23	29	oar-miR
oar-miR-494-5p	oar-mir-494	aggttatccgtgttgtattctct	3	5	8	oar-miR
oar-miR-494-3p	oar-mir-494	tgaaacatacacgggaaacctct	5	8	13	oar-miR
oar-miR-543-3p	oar-mir-543	aaacattcgcggtgcacttcttt	3	8	11	oar-miR
oar-miR-495-5p	oar-mir-495	agaagtcgcccatgttcttttcg	3	5	8	oar-miR
oar-miR-495-3p	oar-mir-495	aaacaaacatggtgcacttctt	7	13	20	oar-miR
oar-miR-3958-3p	oar-mir-3958	agatattgcacggttgatctct	14	33	47	oar-miR
oar-miR-376e-3p	oar-mir-376e	aacatagaggaaaatccacatt	7	12	19	oar-miR
oar-miR-376c-5p	oar-mir-376c	gtggatattccgtctatgttt	0	1	1	oar-miR
oar-miR-376c-3p	oar-mir-376c	aacatagaggaaattccacgt	5	6	11	oar-miR
oar-miR-376d	oar-mir-376d	atcatagaggaaaatccacat	0	6	6	oar-miR
oar-miR-376b-3p	oar-mir-376b	atcatagaggaaaatccatgt	0	2	2	oar-miR
oar-miR-376a-5p	oar-mir-376a	tagattctccttctatgagtac	1	0	1	oar-miR
oar-miR-376a-3p	oar-mir-376a	atcatagaggaaaatccacgt	0	1	1	oar-miR
oar-miR-1185-5p	oar-mir-1185	agaggataccctttgtatgttc	2	7	9	oar-miR
oar-miR-3956-3p	oar-mir-3956	tctgaccttcctgcatcccgttt	4	0	4	oar-miR
oar-miR-381-3p	oar-mir-381	atatacaagggcaagctctct	23	63	86	oar-miR
oar-miR-487b-3p	oar-mir-487b	aatcgtacagggtcatccactt	43	62	105	oar-miR
oar-miR-539-3p	oar-mir-539	aatcatacaaggacaatttcttt	1	0	1	oar-miR
oar-miR-544-3p	oar-mir-544	attctgcatttttagcaagtt	0	2	2	oar-miR
oar-miR-655-3p	oar-mir-655	ataatacatggttaacctctct	7	32	39	oar-miR
oar-miR-3959-5p	oar-mir-3959	ggttgatcagagaacatacatt	113	181	294	oar-miR
oar-miR-3959-3p	oar-mir-3959	tgtatgtcaactgatccacagt	10	20	30	oar-miR
oar-miR-487a-3p	oar-mir-487a	atcatacagggacatccagttt	5	0	5	oar-miR
oar-miR-382-5p	oar-mir-382	gaagttgttcgtggtggattcg	0	3	3	oar-miR
oar-miR-382-3p	oar-mir-382	aatcattcacggacaacactt	9	7	16	oar-miR
oar-miR-134-5p	oar-mir-134	tgtgactggttgaccagaggg	3	4	7	oar-miR
oar-miR-134-3p	oar-mir-134	tctgggctgcctcgtcaccaact	0	2	2	oar-miR
oar-miR-668-3p	oar-mir-668	atgtcactcggcccactaccc	10	2	12	oar-miR
oar-miR-485-3p	oar-mir-485	gtcatacacggctctcctctct	12	15	27	oar-miR
oar-miR-154b-5p	oar-mir-154b	agaggtcttccatggtgcattcg	25	39	64	oar-miR
oar-miR-496-3p	oar-mir-496	tgagtattacatggccaatct	6	1	7	oar-miR
oar-miR-541-5p	oar-mir-541	aaaggattctgctgtcggtcccact	2	1	3	oar-miR
oar-miR-3957-5p	oar-mir-3957	ctcggagagtggagctgtgggtgt	5	3	8	oar-miR
oar-miR-409-5p	oar-mir-409	aggttacccgagcaactttgcat	0	3	3	oar-miR
oar-miR-409-3p	oar-mir-409	cgaatgttgctcggtgaacccct	594	639	1233	oar-miR
oar-miR-412-3p	oar-mir-412	tggtcgaccagttggaaagtaat	16	23	39	oar-miR
oar-miR-369-5p	oar-mir-369	agatcgaccgtgttatattcg	6	3	9	oar-miR
oar-miR-369-3p	oar-mir-369	aataatacatggttgatcttt	30	37	67	oar-miR
oar-miR-410-3p	oar-mir-410	aatataacacagatggcctgt	147	198	345	oar-miR
oar-miR-323c	oar-mir-323c	cacaatacacggtcggcctct	4	2	6	oar-miR
chr5_16277_star@@ssc-miR-143-5p	chr5_16277	tgcagtgctgcatctctg	62	108	170	novel_ssc-miR
chr5_16277_mature@@ssc-miR-143-3p	chr5_16277	tgagatgaagcactgtag	1179567	2835438	4015005	novel_ssc-miR
chr3_10952_mature@@ssc-miR-26a	chr3_10952	ttcaagtaatccaggatagg	62204	249369	311573	novel_ssc-miR
chr3_10952_star@@hsa-miR-26a-2-3p	chr3_10952	ctattcttgattacttgttt	12	25	37	novel_hsa-miR
chr19_38072_mature@@ssc-miR-26a	chr19_38072	ttcaagtaatccaggatagg	62248	249471	311719	novel_ssc-miR
chr19_38072_star@@hsa-miR-26a-1-3p	chr19_38072	ctattctcggttacttgcac	2	8	10	novel_hsa-miR
chr23_42561_star@@ssc-miR-133a-5p	chr23_42561	tggtaaaatggaaccaaat	0	5	5	novel_ssc-miR
chr23_42561_mature@@ssc-miR-133b	chr23_42561	tttggtccccttcaaccag	79	400	479	novel_ssc-miR
chr13_30648_star@@ssc-miR-133a-5p	chr13_30648	tggtaaaatggaaccaaat	0	5	5	novel_ssc-miR
chr13_30648_mature@@ssc-miR-133b	chr13_30648	tttggtccccttcaaccag	79	400	479	novel_ssc-miR
chr13_30647_mature@@ssc-miR-133b	chr13_30647	tttggtccccttcaaccag	79	400	479	novel_ssc-miR
chr20_39417_mature@@ssc-miR-133b	chr20_39417	tttggtccccttcaaccag	79	399	478	novel_ssc-miR
chr5_16287_star@@hsa-miR-378a-5p	chr5_16287	ctcctgactccaggtcctgtg	19	110	129	novel_hsa-miR
chr5_16287_mature@@ssc-miR-378	chr5_16287	actggacttggagtcagaagg	2692	14231	16923	novel_ssc-miR
chr26_45909_mature@@ssc-miR-486	chr26_45909	tcctgtactgagctgccccga	53703	217569	271272	novel_ssc-miR
chr26_45909_star@@ssc-miR-486	chr26_45909	cgggtcagctcagtaccgggc	2	8	10	novel_ssc-miR
chr26_45910_mature@@ssc-miR-486	chr26_45910	tcctgtactgagctgccccga	53703	217569	271272	novel_ssc-miR
chr11_27308_star@@ssc-miR-22-5p	chr11_27308	tcttcagtggcaagcttt	43	125	168	novel_ssc-miR
chr11_27308_mature@@ssc-miR-22-3p	chr11_27308	aagctgccagttgaagaa	16272	54577	70849	novel_ssc-miR
chr2_7429_mature@@ssc-let-7f	chr2_7429	tgaggtagtagattgtatag	20823	50826	71649	novel_ssc-miR
chr2_7429_star@@hsa-let-7f-1-3p	chr2_7429	tatacaatctattgccttcc	6	59	65	novel_hsa-miR
chr2_7430_mature@@ssc-let-7f	chr2_7430	tgaggtagtagattgtatag	20823	50826	71649	novel_ssc-miR
chr15_33588_mature@@ssc-let-7a	chr15_33588	tgaggtagtaggttgtatag	24346	75029	99375	novel_ssc-miR
chr2_7431_mature@@ssc-let-7a	chr2_7431	tgaggtagtaggttgtatag	24274	74916	99190	novel_ssc-miR
chr2_7431_star@@bta-let-7a-3p	chr2_7431	tatacaatctactgtctttc	16	59	75	novel_bta-miR
chr2_7432_mature@@ssc-let-7a	chr2_7432	tgaggtagtaggttgtatag	24316	75020	99336	novel_ssc-miR
chr15_33587_mature@@ssc-let-7a	chr15_33587	tgaggtagtaggttgtatag	24188	74948	99136	novel_ssc-miR
chr9_23112_mature@@ssc-miR-30a-5p	chr9_23112	tgtaaacatcctcgactgg	31864	95622	127486	novel_ssc-miR
chr9_23112_star@@ssc-miR-30a-3p	chr9_23112	cagtcggatgtttgcag	1108	4087	5195	novel_ssc-miR
chr19_38422_mature@@ssc-miR-191	chr19_38422	caacggaatcccaaaagcagct	42990	125947	168937	novel_ssc-miR
chr19_38422_star@@hsa-miR-191-3p	chr19_38422	gctgcgcttggatttcgttcc	15	53	68	novel_hsa-miR
chr9_23235_mature@@ssc-miR-151-5p	chr9_23235	tcgaggagctcacagtct	9585	24072	33657	novel_ssc-miR
chr5_15803_star@@bta-miR-27a-5p	chr5_15803	gcttagctgcttgtgagc	5	16	21	novel_bta-miR
chr5_15803_mature@@ssc-miR-27b-3p	chr5_15803	ttcacagtggctaagtt	5988	16647	22635	novel_ssc-miR
chr2_7470_star@@ssc-miR-27b-5p	chr2_7470	gcttagctgattggtgaac	33	99	132	novel_ssc-miR
chr2_7470_mature@@ssc-miR-27b-3p	chr2_7470	ttcacagtggctaagtt	8206	25210	33416	novel_ssc-miR
chr1_146_mature@@ssc-miR-30e-5p	chr1_146	tgtaaacatccttgactggaag	23178	68520	91698	novel_ssc-miR
chr1_146_star@@ssc-miR-30e-3p	chr1_146	tttcagtcggatgtttacag	1122	3935	5057	novel_ssc-miR
chr10_25346_mature@@ssc-miR-92a	chr10_25346	tattgcacttgtcccggc	6580	35391	41971	novel_ssc-miR
chr10_25345_star@@hsa-miR-92a-1-5p	chr10_25345	ttgggatcagttgcaatgc	0	1	1	novel_hsa-miR
chr10_25345_mature@@ssc-miR-92a	chr10_25345	tattgcacttgtcccggc	6580	35391	41971	novel_ssc-miR
chrx_47259_mature@@ssc-miR-92a	chrx_47259	tattgcacttgtcccggc	6540	35393	41933	novel_ssc-miR
chr9_23278_mature@@ssc-miR-30d	chr9_23278	tgtaaacatccccgactggaag	25026	72706	97732	novel_ssc-miR
chr9_23278_star@@hsa-miR-30d-3p	chr9_23278	tttcagtcagatgtttgctg	32	85	117	novel_hsa-miR
chr11_26404_mature@@ssc-miR-21	chr11_26404	tagcttatcagactgat	10047	36793	46840	novel_ssc-miR
chr11_26404_star@@bta-miR-21-3p	chr11_26404	gcagtcgatgggctgt	32	89	121	novel_bta-miR
chr1_148_mature@@ssc-miR-30c-5p	chr1_148	tgtaaacatcctacactctcag	1000	2664	3664	novel_ssc-miR
chr1_148_star@@ssc-miR-30c-1-3p	chr1_148	tgggagagggttgtttactc	13	46	59	novel_ssc-miR
chr3_11785_mature@@ssc-miR-181a	chr3_11785	aacattcaacgctgtcggtg	12789	35247	48036	novel_ssc-miR
chr3_11785_star@@hsa-miR-181a-2-3p	chr3_11785	accgaccgttgactgtac	602	1083	1685	novel_hsa-miR
chr12_29347_mature@@ssc-miR-181a	chr12_29347	aacattcaacgctgtcggtg	12788	35247	48035	novel_ssc-miR
chr12_29347_star@@hsa-miR-181a-3p	chr12_29347	atcgaccgttgattgtac	47	131	178	novel_hsa-miR
chr25_44468_mature	chr25_44468	ttagtacttggatgggagaccgc	11822	23756	35578	unannotated_novel_miR
chr25_44468_star	chr25_44468	tggctcagaggtttaagtgtctgcc	22	5	27	unannotated_novel_miR
chr10_25687_mature@@ssc-miR-16	chr10_25687	tagcagcacgtaaatattgg	4982	11456	16438	novel_ssc-miR
chr10_25687_star@@hsa-miR-16-1-3p	chr10_25687	cagtattaactgtgctgctga	6	3	9	novel_hsa-miR
chr19_38402_mature@@ssc-let-7g	chr19_38402	tgaggtagtagtttgtacag	9510	33192	42702	novel_ssc-miR
chr19_38402_star@@hsa-let-7g-3p	chr19_38402	tgtacaggccactgccttgc	1	3	4	novel_hsa-miR
chr20_39415_mature@@ssc-miR-206	chr20_39415	tggaatgtaaggaagtgt	0	21	21	novel_ssc-miR
chr1_2671_mature@@ssc-miR-186	chr1_2671	caaagaattctccttttggg	11066	28962	40028	novel_ssc-miR
chr2_5243_star	chr2_5243	tatcatggtaccgatgct	1	0	1	unannotated_novel_miR
chr2_5243_mature@@ssc-miR-101	chr2_5243	gtacagtactgtgataa	3971	11169	15140	novel_ssc-miR
chr1_2640_star@@hsa-miR-101-5p	chr1_2640	tatcacagtgctgatgct	4	36	40	novel_hsa-miR
chr1_2640_mature@@ssc-miR-101	chr1_2640	gtacagtactgtgataa	3965	11163	15128	novel_ssc-miR
chr3_13031_mature@@bta-let-7i	chr3_13031	tgaggtagtagtttgtgctg	14764	47119	61883	novel_bta-miR
chr3_13031_star@@hsa-let-7i-3p	chr3_13031	tgcgcaagctactgccttgc	0	5	5	novel_hsa-miR
chr1_3467_mature@@ssc-let-7c	chr1_3467	tgaggtagtaggttgtatgg	7441	20484	27925	novel_ssc-miR
chr1_3467_star@@hsa-let-7a-2-3p	chr1_3467	tgtacaaccttctagctttc	0	8	8	novel_hsa-miR
chr6_19446_star	chr6_19446	tctttctctctttaatgttaa	2	0	2	unannotated_novel_miR
chr6_19446_mature	chr6_19446	taatgttaattgcaggac	546	1937	2483	unannotated_novel_miR
chr17_36327_mature	chr17_36327	gtttccgtactgtagtggt	3468	21518	24986	unannotated_novel_miR
chrx_47989_mature@@ssc-miR-1468	chrx_47989	ctccgtttgcctgttttg	7640	16100	23740	novel_ssc-miR
chr14_31654_mature@@ssc-miR-125a	chr14_31654	tccctgagaccctttaac	22920	33751	56671	novel_ssc-miR
chr14_31654_star@@hsa-miR-125a-3p	chr14_31654	tgaggttcttgggag	13	20	33	novel_hsa-miR
chr2_6800_mature@@bta-miR-26b	chr2_6800	ttcaagtaattcaggatagg	5840	16079	21919	novel_bta-miR
chr2_6800_star@@hsa-miR-26b-3p	chr2_6800	ctgttctccattacttggc	33	77	110	novel_hsa-miR
chr21_41239_mature@@ssc-miR-192	chr21_41239	ctgacctatgaattgacagc	5222	16830	22052	novel_ssc-miR
chr24_43759_star@@hsa-miR-25-5p	chr24_43759	cggagacttgggcaattg	0	2	2	novel_hsa-miR
chr24_43759_mature@@bta-miR-25	chr24_43759	cattgcacttgtctcggt	6067	17411	23478	novel_bta-miR
chr19_38055_mature@@ssc-miR-128	chr19_38055	tcacagtgaaccggtct	83	179	262	novel_ssc-miR
chr2_8758_star	chr2_8758	ggccgtagcactgtctgag	0	22	22	unannotated_novel_miR
chr2_8758_mature@@ssc-miR-128	chr2_8758	tcacagtgaaccggtct	83	179	262	novel_ssc-miR
chr2_8994_mature@@ssc-miR-378	chr2_8994	actggacttggagtcaga	17	91	108	novel_ssc-miR
chr2_7468_star@@ssc-miR-24-2-5p	chr2_7468	gcctactgagctgatatcag	3	17	20	novel_ssc-miR
chr2_7468_mature@@ssc-miR-24-3p	chr2_7468	tggctcagttcagcaggaa	1094	2551	3645	novel_ssc-miR
chr5_15805_star@@ssc-miR-24-1-5p	chr5_15805	gcctactgagctgaaacacag	30	65	95	novel_ssc-miR
chr5_15805_mature@@ssc-miR-24-3p	chr5_15805	tggctcagttcagcaggaa	1094	2551	3645	novel_ssc-miR
chr5_15806_mature@@ssc-miR-24-3p	chr5_15806	tggctcagttcagcaggaa	1094	2551	3645	novel_ssc-miR
chr5_15806_star	chr5_15806	ccctccttgggtgagccag	0	1	1	unannotated_novel_miR
chr22_41892_mature@@ssc-miR-107	chr22_41892	agcagcattgtacagggct	840	1993	2833	novel_ssc-miR
chr16_34672_mature@@ssc-miR-107	chr16_34672	agcagcattgtacagggct	854	2002	2856	novel_ssc-miR
chr13_30596_mature@@ssc-miR-107	chr13_30596	agcagcattgtacagggct	854	2001	2855	novel_ssc-miR
chr22_41891_mature@@ssc-miR-107	chr22_41891	agcagcattgtacagggct	840	1993	2833	novel_ssc-miR
chr11_26292_mature	chr11_26292	tggactgagacatctgggggact	13863	9786	23649	unannotated_novel_miR
chr11_26291_star	chr11_26291	gtcgattcacggcgtgaaagtcgag	17	5	22	unannotated_novel_miR
chr11_26291_mature	chr11_26291	tggactgagacatctgggggact	13791	9746	23537	unannotated_novel_miR
chrx_48078_mature@@bta-miR-502b	chrx_48078	atccacctgggcaaggattctga	91	260	351	novel_bta-miR
chrx_48074_star@@bta-miR-500	chrx_48074	ctaatccttgctacctgggtgagag	26	26	52	novel_bta-miR
chrx_48074_mature@@ssc-miR-500	chrx_48074	atgcacctgggcaaggattctga	155	436	591	novel_ssc-miR
chr24_43471_star@@bta-miR-365-5p	chr24_43471	acttttgggggcagatg	4	17	21	novel_bta-miR
chr24_43471_mature@@ssc-miR-365-3p	chr24_43471	taatgcccctaaaaatc	433	1049	1482	novel_ssc-miR
chr11_27256_star@@ssc-miR-365-5p	chr11_27256	gactttcaggggcagctg	10	39	49	novel_ssc-miR
chr11_27256_mature@@ssc-miR-365-3p	chr11_27256	taatgcccctaaaaatc	433	1049	1482	novel_ssc-miR
chr14_31652_mature@@ssc-let-7e	chr14_31652	tgaggtaggaggttgtatag	1378	2430	3808	novel_ssc-miR
chr14_31652_star@@hsa-let-7e-3p	chr14_31652	tatacggcctcctagctttc	35	24	59	novel_hsa-miR
chr14_31651_mature@@ssc-let-7e	chr14_31651	tgaggtaggaggttgtatag	1378	2430	3808	novel_ssc-miR
chr23_42559_mature@@ssc-miR-1	chr23_42559	tggaatgtaaagaagtatgta	13	10	23	novel_ssc-miR
chr13_30650_mature@@ssc-miR-1	chr13_30650	tggaatgtaaagaagtatgta	27	15	42	novel_ssc-miR
chr1_3912_star@@ssc-miR-28-5p	chr1_3912	aaggagctcacagtctattga	422	1559	1981	novel_ssc-miR
chr1_3912_mature@@ssc-miR-28-3p	chr1_3912	cactagattgagagctcctgg	6064	13716	19780	novel_ssc-miR
chr11_27553_mature@@ssc-miR-378	chr11_27553	actggacttggagtcag	3	14	17	novel_ssc-miR
chr5_16102_mature	chr5_16102	acttggatgggagaccgc	4004	8223	12227	unannotated_novel_miR
chr5_16102_star	chr5_16102	ctttttcattctatcg	1	2	3	unannotated_novel_miR
chr2_5212_mature@@ssc-miR-204	chr2_5212	ttccctttgtcatcctatgc	1182	3395	4577	novel_ssc-miR
chr2_5212_star@@hsa-miR-204-3p	chr2_5212	ctgggaaggcaaagggacg	1	1	2	novel_hsa-miR
chr6_18825_mature	chr6_18825	caggatttgaaagagctcaa	2915	1297	4212	unannotated_novel_miR
chr6_18825_star@@ssc-miR-194b-5p	chr6_18825	aaggccctcttgactccatgt	1	0	1	novel_ssc-miR
chr6_19210_mature@@ssc-miR-143-3p	chr6_19210	tgagataaagcactgtag	4732	9993	14725	novel_ssc-miR
chr4_15416_star@@hsa-miR-29a-5p	chr4_15416	tgatttcttttggtgttcag	0	5	5	novel_hsa-miR
chr4_15416_mature@@ssc-miR-29a	chr4_15416	tagcaccatctgaaatcgg	537	1228	1765	novel_ssc-miR
chr2_7472_mature@@ssc-miR-23b	chr2_7472	atcacattgccagggattacca	2310	8727	11037	novel_ssc-miR
chr1_3466_star@@ssc-miR-125b	chr1_3466	tccctgagaccctaacttgtg	88	220	308	novel_ssc-miR
chr1_3466_mature@@hsa-miR-125b-2-3p	chr1_3466	acaagtcaggctcttgggac	1657	3856	5513	novel_hsa-miR
chr9_23280_mature@@ssc-miR-30b-5p	chr9_23280	tgtaaacatcctacactcag	410	1113	1523	novel_ssc-miR
chr9_23280_star@@ssc-miR-30b-3p	chr9_23280	tgggaggtggatgtttactt	0	3	3	novel_ssc-miR
chrx_48071_mature@@bta-miR-660	chrx_48071	tacccattgcatatcggagct	1387	3187	4574	novel_bta-miR
chrx_48071_star@@hsa-miR-660-3p	chrx_48071	cctcctatgtgcatggattac	0	1	1	novel_hsa-miR
chr22_41558_mature@@bta-miR-146b	chr22_41558	tgagaactgaattccataggctg	1107	2858	3965	novel_bta-miR
chr22_41558_star@@hsa-miR-146b-3p	chr22_41558	gccctagggactcagttctgg	0	4	4	novel_hsa-miR
chr2_7427_mature@@ssc-let-7d-5p	chr2_7427	agaggtagtaggttgcatag	1015	3632	4647	novel_ssc-miR
chr2_7427_star@@ssc-let-7d-3p	chr2_7427	tatacgacctgctgcctttc	18	66	84	novel_ssc-miR
chrx_48346_star@@ssc-miR-374a-5p	chrx_48346	tataatacaacctgataagt	207	661	868	novel_ssc-miR
chrx_48346_mature@@ssc-miR-374a-3p	chrx_48346	cttatcaggttgtattgtaa	97	304	401	novel_ssc-miR
chr12_28983_mature@@ssc-miR-199a-5p	chr12_28983	cccagtgttcagactacctgtt	719	1906	2625	novel_ssc-miR
chr12_28983_star@@ssc-miR-199a-3p	chr12_28983	acagtagtctgcacattggtt	428	895	1323	novel_ssc-miR
chr5_16837_mature@@ssc-miR-199a-5p	chr5_16837	cccagtgttcagactacctgtt	719	1908	2627	novel_ssc-miR
chr5_16837_star@@ssc-miR-199a-3p	chr5_16837	acagtagtctgcacattggtt	428	892	1320	novel_ssc-miR
chr11_26254_mature	chr11_26254	ctgagacatctgggggact	1727	1163	2890	unannotated_novel_miR
chr11_26254_star	chr11_26254	gttcctctcgtttttcc	8	3	11	unannotated_novel_miR
chr14_31351_star@@ssc-miR-140-5p	chr14_31351	ccagtggttttaccctatggta	22	54	76	novel_ssc-miR
chr14_31351_mature@@ssc-miR-140-3p	chr14_31351	accacagggtagaaccacgga	1975	4726	6701	novel_ssc-miR
chr11_26523_star@@ssc-miR-423-5p	chr11_26523	aggggcagagagcgagactt	460	1155	1615	novel_ssc-miR
chr11_26523_mature@@ssc-miR-423-3p	chr11_26523	agctcggtctgaggcccctc	1965	4114	6079	novel_ssc-miR
chr5_16383_mature@@ssc-miR-146b	chr5_16383	tgagaactgaattccatagg	1134	2938	4072	novel_ssc-miR
chr5_16384_mature@@ssc-miR-146b	chr5_16384	tgagaactgaattccatagg	1134	2938	4072	novel_ssc-miR
chr5_16384_star@@ssc-miR-146a-3p	chr5_16384	ctatgaagtttagttcttta	1	0	1	novel_ssc-miR
chr11_27281_mature@@ssc-miR-451	chr11_27281	aaaccgttaccattact	872	4215	5087	novel_ssc-miR
chr11_27281_star@@ssc-miR-451	chr11_27281	gtaatggtaacggttct	1	3	4	novel_ssc-miR
chr5_16279_star@@ssc-miR-145-5p	chr5_16279	tccagttttcccaggaatc	312	1193	1505	novel_ssc-miR
chr5_16279_mature@@ssc-miR-145-3p	chr5_16279	attcctggaaatactgttc	629	1752	2381	novel_ssc-miR
chr24_43469_star@@hsa-miR-193b-5p	chr24_43469	ggggttttgagggcgagatg	19	61	80	novel_hsa-miR
chr24_43469_mature@@bta-miR-193b	chr24_43469	aactggcccacaaagtcccg	409	1952	2361	novel_bta-miR
chrx_48081_mature@@ssc-miR-532-5p	chrx_48081	catgccttgagtgtaggac	738	1319	2057	novel_ssc-miR
chrx_48081_star@@ssc-miR-532-3p	chrx_48081	tcccacacccaaggcttgc	12	52	64	novel_ssc-miR
chr7_20643_mature@@bta-miR-2284x	chr7_20643	tgaaaagttcgttcggg	91	226	317	novel_bta-miR
chr7_20643_star@@bta-miR-2284m	chr7_20643	acgaacaaacttttcgg	12	50	62	novel_bta-miR
chr3_9551_star@@ssc-miR-199b-5p	chr3_9551	acccagtgtttagactatctgtt	88	239	327	novel_ssc-miR
chr3_9551_mature@@ssc-miR-199a-3p	chr3_9551	acagtagtctgcacattggtta	428	892	1320	novel_ssc-miR
chr9_24069_mature@@ssc-miR-1839-5p	chr9_24069	aaggtagatagaacaggt	124	434	558	novel_ssc-miR
chr18_36790_mature@@ssc-miR-1839-5p	chr18_36790	aaggtagatagaacaggt	124	434	558	novel_ssc-miR
chr18_36790_star@@ssc-miR-1839-3p	chr18_36790	cctacttatctaccaac	6	19	25	novel_ssc-miR
chr16_34645_star	chr16_34645	gctacccacttcttttct	2	4	6	unannotated_novel_miR
chr16_34645_mature	chr16_34645	gacacaactgggggact	2145	1110	3255	unannotated_novel_miR
chr5_16056_mature@@bta-miR-1271	chr5_16056	cttggcacctagtaagtact	282	659	941	novel_bta-miR
chr6_18222_mature@@ssc-miR-10b	chr6_18222	accctgtagaactgaaaa	242	629	871	novel_ssc-miR
chr6_18222_star	chr6_18222	tttcattatagggga	22	21	43	unannotated_novel_miR
chr2_4983_star	chr2_4983	gccttctcttcccggttcttc	0	1	1	unannotated_novel_miR
chr2_4983_mature@@ssc-miR-320	chr2_4983	aaaagctgggttgagagggcg	2713	7525	10238	novel_ssc-miR
chr13_29884_mature@@bta-miR-1388-5p	chr13_29884	aggactgtccaacctgaga	95	314	409	novel_bta-miR
chr13_29884_star@@bta-miR-1388-3p	chr13_29884	ctcaggttcgtcagcccgc	57	149	206	novel_bta-miR
chr11_27137_mature@@ssc-miR-142-5p	chr11_27137	cccataaagtagaaagca	1273	3829	5102	novel_ssc-miR
chr11_27137_star@@bta-miR-142-3p	chr11_27137	gtttcctactttatggatgagt	31	100	131	novel_bta-miR
chr2_8499_mature@@ssc-miR-10b	chr2_8499	taccctgtagaaccgaa	72	94	166	novel_ssc-miR
chr2_8499_star@@hsa-miR-10b-3p	chr2_8499	tcgattctaggggaat	12	33	45	novel_hsa-miR
chrx_48462_mature@@ssc-miR-361-5p	chrx_48462	ttatcagaatctccaggggta	155	573	728	novel_ssc-miR
chrx_48461_mature@@ssc-miR-361-5p	chrx_48461	ttatcagaatctccaggggta	155	573	728	novel_ssc-miR
chrx_48461_star@@ssc-miR-361-3p	chrx_48461	cccccaggtgtgattctgatttg	78	137	215	novel_ssc-miR
chrx_47257_mature@@ssc-miR-19b	chrx_47257	tgtgcaaatccatgcaaaact	285	478	763	novel_ssc-miR
chr10_25343_mature@@ssc-miR-19b	chr10_25343	tgtgcaaatccatgcaaaact	285	478	763	novel_ssc-miR
chr6_17762_mature	chr6_17762	tccctgtagtctagtggtt	28	431	459	unannotated_novel_miR
chr25_44658_mature	chr25_44658	tccctgtggtctcgtggtt	19	355	374	unannotated_novel_miR
chr1_4117_mature@@ssc-miR-16	chr1_4117	tagcagcacgtaaatattgg	4934	11172	16106	novel_ssc-miR
chr1_4117_star@@hsa-miR-16-2-3p	chr1_4117	caatattattgtgctgcttt	1	10	11	novel_hsa-miR
chr11_27129_mature@@ssc-miR-378	chr11_27129	ctggacttggagtcagaa	4	28	32	novel_ssc-miR
chr11_27130_mature@@ssc-miR-378	chr11_27130	ctggacttggagtcagaa	4	28	32	novel_ssc-miR
chr9_23114_mature@@bta-miR-30f	chr9_23114	tgtaaacaccctacactctcag	976	2581	3557	novel_bta-miR
chr9_23114_star@@ssc-miR-30c-3p	chr9_23114	tgggaggaggctgtttactc	22	105	127	novel_ssc-miR
chr1_3795_mature@@bta-miR-6529	chr1_3795	gagagatcagaggcgcag	316	670	986	novel_bta-miR
chr1_3795_star@@bta-miR-6119-5p	chr1_3795	tgtgccttttacctcttta	0	2	2	novel_bta-miR
chr12_28541_star@@hsa-miR-29c-5p	chr12_28541	accgatttctcctggtgttcag	13	23	36	novel_hsa-miR
chr12_28541_mature@@ssc-miR-29c	chr12_28541	tagcaccatttgaaatcggtt	427	983	1410	novel_ssc-miR
chr12_28537_star@@hsa-miR-29c-5p	chr12_28537	accgatttctcctggtgttcag	13	23	36	novel_hsa-miR
chr12_28537_mature@@ssc-miR-29c	chr12_28537	tagcaccatttgaaatcggtt	427	983	1410	novel_ssc-miR
chr18_37201_star@@hsa-miR-342-5p	chr18_37201	ggtgctatctgtggttgaggac	3	21	24	novel_hsa-miR
chr18_37201_mature@@ssc-miR-342	chr18_37201	tctcacacagaaatcgcaccc	1048	2446	3494	novel_ssc-miR
chr21_40409_star@@ssc-miR-708-5p	chr21_40409	aaggagcttacaatctagctgg	123	573	696	novel_ssc-miR
chr21_40409_mature@@ssc-miR-708-3p	chr21_40409	catctagactgtgagcttctag	565	2879	3444	novel_ssc-miR
chr15_33267_mature@@ssc-miR-130a	chr15_33267	cagtgcaatgttaaaaggg	812	2176	2988	novel_ssc-miR
chr2_7999_mature@@ssc-miR-22-3p	chr2_7999	aagctgccagttcaagaa	15282	50863	66145	novel_ssc-miR
chr5_15670_mature@@ssc-miR-340	chr5_15670	ttataaagcaatgagactga	154	367	521	novel_ssc-miR
chr5_15670_star@@bta-miR-340	chr5_15670	ccgtctcagttactttatagc	26	64	90	novel_bta-miR
chr1_667_star@@hsa-miR-197-5p	chr1_667	cgggtagagagggcagtggga	0	1	1	novel_hsa-miR
chr1_667_mature@@bta-miR-197	chr1_667	ttcaccaccttctccacccag	792	1548	2340	novel_bta-miR
chr5_15801_mature@@ssc-miR-23a	chr5_15801	atcacattgccagggatttcc	327	779	1106	novel_ssc-miR
chr1_250_mature@@ssc-miR-151-5p	chr1_250	tcgaggagctcccagtct	1	10	11	novel_ssc-miR
chr1_744_mature	chr1_744	cattggcaaggactctg	497	96	593	unannotated_novel_miR
chr7_21562_star	chr7_21562	ggaaggactgatgctaaagc	16	17	33	unannotated_novel_miR
chr7_21562_mature	chr7_21562	cattggcaaggactctg	725	190	915	unannotated_novel_miR
chr4_15011_mature	chr4_15011	tttatcctgtttgggactct	434	347	781	unannotated_novel_miR
chr9_23118_mature	chr9_23118	tttatcctgtttgggactct	475	362	837	unannotated_novel_miR
chr1_1302_mature	chr1_1302	tttatcctgtttgggactct	457	342	799	unannotated_novel_miR
chrx_46814_mature	chrx_46814	tttatcctgtttgggactct	303	261	564	unannotated_novel_miR
chr25_44879_mature	chr25_44879	tttatcctgtttgggactct	469	388	857	unannotated_novel_miR
chr6_17960_mature@@ssc-miR-218	chr6_17960	ttgtgcttgatctaacc	116	295	411	novel_ssc-miR
chr6_17960_star@@hsa-miR-218-1-3p	chr6_17960	gttccgtcaagcaccat	51	75	126	novel_hsa-miR
chr16_34677_mature@@ssc-miR-218	chr16_34677	ttgtgcttgatctaacc	116	295	411	novel_ssc-miR
chr16_34677_star@@hsa-miR-218-2-3p	chr16_34677	gttctgtcaagcaccgc	1	3	4	novel_hsa-miR
chr15_32748_mature@@ssc-miR-486	chr15_32748	tactgagctgccccgag	36	55	91	novel_ssc-miR
chrx_48558_mature@@bta-miR-2478	chrx_48558	atcccacttctgacacc	52	105	157	novel_bta-miR
chr16_34513_mature@@bta-miR-2478	chr16_34513	atcccacttctgacacc	44	85	129	novel_bta-miR
chr18_36746_mature@@ssc-miR-7	chr18_36746	tggaagactagtgatttt	30	48	78	novel_ssc-miR
chr18_36746_star@@ssc-miR-193a-3p	chr18_36746	aagtcccagtctgccgc	0	1	1	novel_ssc-miR
chr5_16877_mature@@ssc-miR-7	chr5_16877	tggaagactagtgatttt	30	48	78	novel_ssc-miR
chr5_16878_mature@@ssc-miR-7	chr5_16878	tggaagactagtgatttt	30	48	78	novel_ssc-miR
chr24_43758_mature@@bta-miR-93	chr24_43758	caaagtgctgttcgtgca	760	1902	2662	novel_bta-miR
chr24_43758_star@@hsa-miR-93-3p	chr24_43758	gctgagccagcacttccc	6	19	25	novel_hsa-miR
chr14_31072_mature	chr14_31072	tttcccggccaacgcacc	182	496	678	unannotated_novel_miR
chr14_31072_star	chr14_31072	acgcgttccaggaaac	12	2	14	unannotated_novel_miR
chr18_37793_mature	chr18_37793	tttcccggccaacgcacc	182	496	678	unannotated_novel_miR
chr11_26855_mature	chr11_26855	acgcgctgcctttgagccccc	46	107	153	unannotated_novel_miR
chr3_10998_mature	chr3_10998	acgcgctgcctttgagccccc	46	104	150	unannotated_novel_miR
chr14_32359_mature@@ssc-miR-150	chr14_32359	tctcccaacccttgtacca	502	1163	1665	novel_ssc-miR
chrx_47298_mature	chrx_47298	tatcctgtttgggactct	166	113	279	unannotated_novel_miR
chr25_44430_mature	chr25_44430	tatcctgtttgggactct	459	357	816	unannotated_novel_miR
chr10_25731_mature	chr10_25731	tatcctgtttgggactct	195	126	321	unannotated_novel_miR
chr5_16961_mature	chr5_16961	tatcctgtttgggactct	179	130	309	unannotated_novel_miR
chr2_6186_mature	chr2_6186	tatcctgtttgggactct	538	420	958	unannotated_novel_miR
chr6_19045_mature	chr6_19045	tatcctgtttgggactct	462	344	806	unannotated_novel_miR
chrx_48575_mature	chrx_48575	tatcctgtttgggactct	253	167	420	unannotated_novel_miR
chr7_21130_mature@@ssc-miR-378	chr7_21130	tggacttggagtcagaa	0	1	1	novel_ssc-miR
chr7_20154_mature@@ssc-miR-378	chr7_20154	tggacttggagtcagaa	0	1	1	novel_ssc-miR
chr3_12809_mature@@ssc-miR-196a	chr3_12809	taggtagtttcatgttgttggg	3	14	17	novel_ssc-miR
chr1_4132_mature	chr1_4132	gttagtacttggatgggagactgc	7189	16588	23777	unannotated_novel_miR
chr2_5107_mature	chr2_5107	cgctggactggaaggagcacaag	1370	783	2153	unannotated_novel_miR
chrx_47248_mature@@ssc-miR-450b-5p	chrx_47248	ttttgcaatatgttcctga	149	406	555	novel_ssc-miR
chrx_46405_star@@bta-miR-2448-3p	chrx_46405	ttgtggttgattcttc	7	37	44	novel_bta-miR
chrx_46405_mature@@ssc-miR-186	chrx_46405	aagaattctccttttggg	61	154	215	novel_ssc-miR
chr6_18921_mature@@bta-miR-495	chr6_18921	accatgtttgactgactgt	847	1174	2021	novel_bta-miR
chr3_12273_mature	chr3_12273	acaagagagttagacatga	1	0	1	unannotated_novel_miR
chr5_16529_mature@@hsa-miR-1304-3p	chr5_16529	tggactgtagcctctgtcc	709	344	1053	novel_hsa-miR
chr18_37408_mature@@hsa-miR-1304-3p	chr18_37408	tggactgtagcctctgtcc	709	344	1053	novel_hsa-miR
chr6_17612_mature	chr6_17612	catggatcttggggtactt	917	702	1619	unannotated_novel_miR
chr6_17612_star	chr6_17612	atcaccccaggggagtcagt	11	7	18	unannotated_novel_miR
chrx_48848_mature	chrx_48848	cgctgggctggaagatacacaag	986	518	1504	unannotated_novel_miR
chr12_28229_star	chr12_28229	agctgtgagtgtttc	0	2	2	unannotated_novel_miR
chr12_28229_mature@@ssc-miR-34a	chr12_28229	tggcagtgtcttagctg	60	149	209	novel_ssc-miR
chr12_28230_mature@@ssc-miR-34a	chr12_28230	tggcagtgtcttagctg	60	151	211	novel_ssc-miR
chrx_48620_mature	chrx_48620	gatcccggacgagcctcc	103	271	374	unannotated_novel_miR
chr3_10231_mature	chr3_10231	gatcccggacgagtcccc	368	619	987	unannotated_novel_miR
chr2_4855_mature	chr2_4855	gatcccggacgagtcccc	384	645	1029	unannotated_novel_miR
chr5_17554_mature	chr5_17554	gatcccggacgagccccc	0	6	6	unannotated_novel_miR
chr2_7158_mature	chr2_7158	ggtcccggacgagccccc	3	8	11	unannotated_novel_miR
chr6_19552_mature	chr6_19552	attctgtagaactttct	334	134	468	unannotated_novel_miR
chr14_32102_mature@@ssc-miR-328	chr14_32102	ctggccctctctgcccttc	222	611	833	novel_ssc-miR
chrx_47069_mature@@bta-miR-3431	chrx_47069	cctcagtcagccttgtgg	184	408	592	novel_bta-miR
chr15_33423_mature@@bta-miR-1260b	chr15_33423	atcccaccgctgccacc	70	163	233	novel_bta-miR
chr1_3183_mature@@ssc-miR-190b	chr1_3183	tgatatgtttgatattgg	0	9	9	novel_ssc-miR
chr7_20828_mature@@ssc-miR-22-3p	chr7_20828	aagctgccagttgagaa	0	28	28	novel_ssc-miR
chrx_47974_star@@hsa-miR-222-5p	chrx_47974	ggctcagtagccagtgtagatc	0	1	1	novel_hsa-miR
chrx_47974_mature@@ssc-miR-222	chrx_47974	agctacatctggctactgggtct	497	912	1409	novel_ssc-miR
chr6_18743_mature	chr6_18743	tccctggtctagtggtt	38	300	338	unannotated_novel_miR
chr15_32521_star	chr15_32521	tgagttttccaaattagctggc	7	2	9	unannotated_novel_miR
chr15_32521_mature	chr15_32521	ccggatttgaaatagctcaa	603	255	858	unannotated_novel_miR
chr23_42671_star	chr23_42671	tgagttttccaaatttgttgg	11	1	12	unannotated_novel_miR
chr23_42671_mature	chr23_42671	caggatttggaatagctcaa	240	120	360	unannotated_novel_miR
chrx_48338_star@@ssc-miR-421-5p	chrx_48338	cctcattaaatgtttgttgaatg	12	14	26	novel_ssc-miR
chrx_48338_mature@@ssc-miR-421-3p	chrx_48338	atcaacagacattaattgggcg	235	823	1058	novel_ssc-miR
chrx_48564_mature@@bta-miR-2285e	chrx_48564	aagaacctgaacgaacc	90	196	286	novel_bta-miR
chr6_18262_mature	chr6_18262	cattggaaatgactctg	166	126	292	unannotated_novel_miR
chr6_18262_star@@hsa-miR-1244	chr6_18262	agagtatgagatgg	2	2	4	novel_hsa-miR
chr14_31568_mature@@bta-miR-769	chr14_31568	tgagacctccgggttctgag	168	262	430	novel_bta-miR
chrx_48516_star	chrx_48516	ttatttaacttctatgcaga	6	3	9	unannotated_novel_miR
chrx_48516_mature	chrx_48516	ctggactagaagaaacataag	394	296	690	unannotated_novel_miR
chr12_28753_mature@@ssc-miR-194a	chr12_28753	tgtaacagcaactccatgtgg	15	46	61	novel_ssc-miR
chr12_28753_star@@ssc-miR-194b-3p	chr12_28753	cagtggagatgctgttactt	0	1	1	novel_ssc-miR
chr21_41241_mature@@ssc-miR-194a	chr21_41241	tgtaacagcaactccatgtgg	14	46	60	novel_ssc-miR
chr11_27322_star@@bta-miR-2320-3p	chr11_27322	gaagtcgatgatggt	15	13	28	novel_bta-miR
chr11_27322_mature	chr11_27322	cctcagtgatgtcatct	37	63	100	unannotated_novel_miR
chr17_36001_mature@@hsa-miR-4713-5p	chr17_36001	caccaggctcccgcatcc	255	166	421	novel_hsa-miR
chr17_36001_star@@hsa-miR-6499-5p	chr17_36001	caggcaagagcactggagtgg	43	14	57	novel_hsa-miR
chr12_29345_mature@@ssc-miR-181b	chr12_29345	aacattcattgctgtcggtgg	156	414	570	novel_ssc-miR
chr3_11783_mature@@ssc-miR-181b	chr3_11783	aacattcattgctgtcggtgg	156	416	572	novel_ssc-miR
chr8_21800_mature	chr8_21800	catcggaaaagactctg	37	19	56	unannotated_novel_miR
chr8_21800_star	chr8_21800	agaggatgagatgg	5	5	10	unannotated_novel_miR
chr3_12120_star	chr3_12120	tgagttttccaaatctgctgacat	1	0	1	unannotated_novel_miR
chr3_12120_mature	chr3_12120	tttcaggattttaaagagctcaa	2045	871	2916	unannotated_novel_miR
chrx_48872_star@@ssc-miR-652	chrx_48872	accctaggagagggtgccattc	1	10	11	novel_ssc-miR
chrx_48872_mature@@bta-miR-652	chrx_48872	aatggcgccactagggtt	34	255	289	novel_bta-miR
chr5_17453_mature@@ssc-miR-378	chr5_17453	actggatttggagtcagaaag	0	9	9	novel_ssc-miR
chr13_29947_star	chr13_29947	atgtcttatttggagaaatgt	1	0	1	unannotated_novel_miR
chr13_29947_mature@@bta-miR-1179	chr13_29947	cattttttcattgggtcgtt	396	520	916	novel_bta-miR
chr6_19580_mature@@ssc-miR-95	chr6_19580	ttcaacgggtatttattgag	2	8	10	novel_ssc-miR
chr6_19578_mature@@bta-miR-2285f	chr6_19578	aaaacctgaatgaactt	2	13	15	novel_bta-miR
chr4_15655_mature@@ssc-miR-378	chr4_15655	actggacttggagttagat	0	1	1	novel_ssc-miR
chr6_18816_star	chr6_18816	tgagtttccaaatttgctgg	7	7	14	unannotated_novel_miR
chr6_18816_mature	chr6_18816	caggatttgaaagaactcaa	1395	600	1995	unannotated_novel_miR
chr5_16797_mature@@ssc-miR-181c	chr5_16797	aacattcaacctgtcggtg	283	550	833	novel_ssc-miR
chr5_16797_star@@hsa-miR-181c-3p	chr5_16797	atcgaccgttgagtggac	19	28	47	novel_hsa-miR
chrx_46635_mature@@ssc-miR-145-5p	chrx_46635	gtccagttttcccagga	10	24	34	novel_ssc-miR
chr22_41991_mature@@hsa-miR-1307-5p	chr22_41991	tcgaccggacctcgaccg	22	89	111	novel_hsa-miR
chr22_41991_star@@ssc-miR-1307	chr22_41991	ggcgtggcgtcggtcgtg	12	34	46	novel_ssc-miR
chr7_20164_mature@@ssc-miR-628	chr7_20164	atgctgacatatttactagag	4	26	30	novel_ssc-miR
chr7_20164_star@@hsa-miR-628-3p	chr7_20164	tctagtaagagtggcagtcga	1	0	1	novel_hsa-miR
chr11_27172_mature@@bta-miR-301a	chr11_27172	cagtgcaatagtattgtcaaag	67	302	369	novel_bta-miR
chr12_28363_star	chr12_28363	gtaagggctcagctgtgt	6	0	6	unannotated_novel_miR
chr12_28363_mature	chr12_28363	ctgtagctcctctgtcc	573	337	910	unannotated_novel_miR
chrx_47206_mature@@bta-miR-504	chrx_47206	agaccctggtctgcactctgt	25	95	120	novel_bta-miR
chr10_25339_mature@@ssc-miR-19a	chr10_25339	tgtgcaaatctatgcaaaact	259	441	700	novel_ssc-miR
chr12_28728_star@@bta-miR-2284d	chr12_28728	gttcattagggtttttc	5	10	15	novel_bta-miR
chr12_28728_mature@@bta-miR-2284t-5p	chr12_28728	aaaaaaccgagtgaact	3	1	4	novel_bta-miR
chrx_47246_mature@@ssc-miR-450c-5p	chrx_47246	ttttgcgatgtgttcctaat	11	49	60	novel_ssc-miR
chrx_47244_mature@@ssc-miR-450c-5p	chrx_47244	ttttgcgatgtgttcctaat	11	49	60	novel_ssc-miR
chr12_28982_star@@bta-miR-3120	chr12_28982	cctgtctacacttgctgtg	27	49	76	novel_bta-miR
chr12_28982_mature@@ssc-miR-214	chr12_28982	acagcaggcacagacaggc	1394	2039	3433	novel_ssc-miR
chr12_28756_star@@ssc-miR-664-5p	chr12_28756	caggctaggagaaatgattggatag	5	19	24	novel_ssc-miR
chr12_28756_mature@@ssc-miR-664-3p	chr12_28756	tattcatttatctcccagcctac	59	356	415	novel_ssc-miR
chr24_44280_mature@@bta-miR-3432	chr24_44280	tgcgggatctttagttgtggc	74	151	225	novel_bta-miR
chr24_44280_star@@bta-miR-3432	chr24_44280	cagcaactaaagatccctcag	53	69	122	novel_bta-miR
chr26_45293_star	chr26_45293	agttgctttttatgtgttct	1	0	1	unannotated_novel_miR
chr26_45293_mature	chr26_45293	ggactggaagaaacacaag	11176	5942	17118	unannotated_novel_miR
chr1_3395_mature@@bta-miR-155	chr1_3395	ttaatgctaatcgtgatagg	501	980	1481	novel_bta-miR
chrx_47760_mature	chrx_47760	atcctgtttgggactct	267	196	463	unannotated_novel_miR
chr10_25336_mature@@ssc-miR-17-5p	chr10_25336	caaagtgcttacagtgcaggta	28	62	90	novel_ssc-miR
chr10_25336_star@@ssc-miR-17-3p	chr10_25336	actgcagtgaaggcacttgta	0	3	3	novel_ssc-miR
chr10_25335_mature@@ssc-miR-17-5p	chr10_25335	caaagtgcttacagtgcaggta	28	62	90	novel_ssc-miR
chr24_43537_star	chr24_43537	cgcaggttcagacatttggtg	9	19	28	unannotated_novel_miR
chr24_43537_mature	chr24_43537	accatctgtgggattatga	48	99	147	unannotated_novel_miR
chr24_43538_mature	chr24_43538	accatctgtgggattatga	48	99	147	unannotated_novel_miR
chr7_20501_mature@@bta-miR-656	chr7_20501	catagactgtataatcc	160	72	232	novel_bta-miR
chr25_45018_star	chr25_45018	ttatttaacttacatgcaga	46	21	67	unannotated_novel_miR
chr25_45018_mature	chr25_45018	ctggactggatgaatcacaag	1060	539	1599	unannotated_novel_miR
chrx_47184_mature@@hsa-miR-378g	chrx_47184	actgggcttggagtcagaa	31	148	179	novel_hsa-miR
chrx_47068_mature@@ssc-miR-224	chrx_47068	caagtcactagtggttccgt	176	312	488	novel_ssc-miR
chrx_47068_star@@hsa-miR-224-3p	chrx_47068	tggtaccctagtgactaca	0	2	2	novel_hsa-miR
chrx_46313_mature@@hsa-miR-124-5p	chrx_46313	ctgggctgtgaacacac	92	57	149	novel_hsa-miR
chr15_32666_mature@@ssc-miR-34c	chr15_32666	aggcagtgtagttagctg	4	20	24	novel_ssc-miR
chr15_32666_star@@hsa-miR-34c-3p	chr15_32666	actaaccacacggccag	0	1	1	novel_hsa-miR
chr24_43349_mature@@ssc-miR-378	chr24_43349	acttggagtcagaaggc	0	2	2	novel_ssc-miR
chr24_43350_mature@@ssc-miR-378	chr24_43350	acttggagtcagaaggc	0	2	2	novel_ssc-miR
chr1_760_mature	chr1_760	gttgactcgttggaaaaggctctg	379	326	705	unannotated_novel_miR
chr1_760_star@@hsa-miR-4749-3p	chr1_760	ggggcaggaggagaaggggacaaca	12	7	19	novel_hsa-miR
chr8_22526_mature@@hsa-miR-378b	chr8_22526	actggacttggaggcagaagg	1068	5633	6701	novel_hsa-miR
chr8_22525_mature@@hsa-miR-378b	chr8_22525	actggacttggaggcagaagg	1068	5631	6699	novel_hsa-miR
chr4_14896_mature@@hsa-miR-511	chr4_14896	cgggcttagttgctctgcaggat	165	71	236	novel_hsa-miR
chr1_2316_mature@@hsa-miR-4726-5p	chr1_2316	cgccaggctcctctgtcc	1100	510	1610	novel_hsa-miR
chr15_33585_mature@@ssc-miR-125b	chr15_33585	tccctgagaccctaacttgtga	88	218	306	novel_ssc-miR
chr15_33585_star@@hsa-miR-125b-1-3p	chr15_33585	cacgggttaggctcttgggag	90	245	335	novel_hsa-miR
chr11_27824_mature@@hsa-miR-4454	chr11_27824	atccgagtcacggcacc	14	44	58	novel_hsa-miR
chr1_3207_mature@@ssc-miR-9	chr1_3207	tctttggttatctagctgt	20	52	72	novel_ssc-miR
chr1_3208_mature@@ssc-miR-9	chr1_3208	tctttggttatctagctgt	20	52	72	novel_ssc-miR
chr5_17445_mature@@ssc-miR-9	chr5_17445	tctttggttatctagctgt	20	52	72	novel_ssc-miR
chr10_25556_mature	chr10_25556	gtttccttagtgtagtggc	97	238	335	unannotated_novel_miR
chrx_48709_mature@@ssc-miR-143-3p	chrx_48709	tgagatgaagccctgtc	7	13	20	novel_ssc-miR
chrx_47241_star@@bta-miR-3601	chrx_47241	gatcatcatgtcacgag	6	11	17	novel_bta-miR
chrx_47241_mature@@ssc-miR-542-3p	chrx_47241	ttgtgacagattgataa	154	280	434	novel_ssc-miR
chr1_3470_mature@@ssc-miR-99a	chr1_3470	aacccgtagatccgatctt	60	96	156	novel_ssc-miR
chr1_3470_star@@hsa-miR-99a-3p	chr1_3470	agctcgcttctatgggtct	99	274	373	novel_hsa-miR
chr5_17222_star	chr5_17222	ttatttaacttctatgcagagt	20	6	26	unannotated_novel_miR
chr5_17222_mature	chr5_17222	ctgggctggaagaaagacaag	643	370	1013	unannotated_novel_miR
chr5_15957_star	chr5_15957	ttatttaacttctatgcaga	1	0	1	unannotated_novel_miR
chr5_15957_mature	chr5_15957	ctggactgggagaaacacaag	14388	8364	22752	unannotated_novel_miR
chr5_17168_star	chr5_17168	cggccccacgcaccagggtaag	3	6	9	unannotated_novel_miR
chr5_17168_mature@@ssc-miR-874	chr5_17168	ctgccctggcccgagggaccga	142	336	478	novel_ssc-miR
chr1_1177_star	chr1_1177	tgtatattgtcaccctg	1	3	4	unannotated_novel_miR
chr1_1177_mature	chr1_1177	tggactggaagaaatacaag	2666	1385	4051	unannotated_novel_miR
chrx_47971_mature@@ssc-miR-221-3p	chrx_47971	agctacattgtctgctgggt	224	452	676	novel_ssc-miR
chrx_47972_star@@ssc-miR-221-5p	chrx_47972	cctggcatacaatgtagatttctg	20	33	53	novel_ssc-miR
chrx_47972_mature@@ssc-miR-221-3p	chrx_47972	agctacattgtctgctgggt	224	452	676	novel_ssc-miR
chrx_48075_mature@@ssc-miR-362	chrx_48075	aatccttggaacctaggtgtga	31	74	105	novel_ssc-miR
chrx_48075_star@@bta-miR-362-3p	chrx_48075	cacacctattcaaggattc	3	4	7	novel_bta-miR
chr10_25342_mature@@ssc-miR-20a	chr10_25342	taaagtgcttatagtgcaggta	37	68	105	novel_ssc-miR
chr10_25342_star@@hsa-miR-20a-3p	chr10_25342	actgcattatgagcacttaaag	0	1	1	novel_hsa-miR
chr3_12309_mature@@ssc-miR-20a	chr3_12309	taaagtgcttatagtgcaggta	37	68	105	novel_ssc-miR
chr3_12309_star	chr3_12309	ttcagtgctcagctttctttat	35	23	58	unannotated_novel_miR
chr12_29116_star@@hsa-miR-200b-5p	chr12_29116	catcttactgggcagcattgg	0	1	1	novel_hsa-miR
chr12_29116_mature@@hsa-miR-200b-3p	chr12_29116	taatactgcctggtaatgatga	266	542	808	novel_hsa-miR
chr1_4119_mature@@ssc-miR-15b	chr1_4119	tagcagcacatcatggtttac	45	169	214	novel_ssc-miR
chr1_4119_star@@hsa-miR-15b-3p	chr1_4119	cgaatcattatttgctgctct	0	5	5	novel_hsa-miR
chr1_772_mature@@ssc-miR-22-3p	chr1_772	aagctgccatttgaagaa	12	27	39	novel_ssc-miR
chr24_43756_mature@@bta-miR-106b	chr24_43756	taaagtgctgacagtgcag	111	243	354	novel_bta-miR
chr24_43756_star@@hsa-miR-106b-3p	chr24_43756	cgcactgtgggtacttgct	82	209	291	novel_hsa-miR
chr8_22456_star@@hsa-miR-675-3p	chr8_22456	cctcaccgctccatgtgcgtccctc	0	1	1	novel_hsa-miR
chr8_22456_mature	chr8_22456	agctgcgcgctcggtcgaagagga	0	3	3	unannotated_novel_miR
chr25_45014_star	chr25_45014	ttatttaacttatatgcagagt	22	4	26	unannotated_novel_miR
chr25_45014_mature@@hsa-miR-141-5p	chr25_45014	cactggactggaagaagaacaag	1160	712	1872	novel_hsa-miR
chr23_42301_star	chr23_42301	ctgtatgtgagacagc	4	4	8	unannotated_novel_miR
chr23_42301_mature@@ssc-miR-652	chr23_42301	ctgtcggagagggtgagg	134	53	187	novel_ssc-miR
chr3_10842_mature@@bta-miR-2478	chr3_10842	atcccactcctgacacc	53	106	159	novel_bta-miR
chr3_13554_mature@@bta-miR-2478	chr3_13554	atcccactcctgacacc	40	95	135	novel_bta-miR
chr20_39279_star@@ssc-miR-365-5p	chr20_39279	tatactttcagggatcatttc	11	12	23	novel_ssc-miR
chr20_39279_mature@@bta-miR-2299-5p	chr20_39279	aagtttctctgaacgtgtag	44	89	133	novel_bta-miR
chr16_34641_mature@@ssc-miR-214	chr16_34641	acagcaggcacagacag	8	15	23	novel_ssc-miR
chr4_15418_mature@@ssc-miR-29b	chr4_15418	tagcaccatttgaaatcagtg	8	30	38	novel_ssc-miR
chr12_28539_star@@hsa-miR-29b-2-5p	chr12_28539	gctggtttcacatggtggcttag	0	2	2	novel_hsa-miR
chr12_28539_mature@@ssc-miR-29b	chr12_28539	tagcaccatttgaaatcagtg	8	30	38	novel_ssc-miR
chr12_28535_star@@hsa-miR-29b-2-5p	chr12_28535	gctggtttcacatggtggcttag	0	2	2	novel_hsa-miR
chr12_28535_mature@@ssc-miR-29b	chr12_28535	tagcaccatttgaaatcagtg	8	30	38	novel_ssc-miR
chr18_37205_star@@ssc-miR-345-5p	chr18_37205	ctgactcctagtccagtg	5	14	19	novel_ssc-miR
chr18_37205_mature@@ssc-miR-345-3p	chr18_37205	cctgaactaggggtctgg	35	118	153	novel_ssc-miR
chr19_38424_mature@@ssc-miR-425-5p	chr19_38424	aatgacacgatcactccc	89	225	314	novel_ssc-miR
chr19_38424_star@@ssc-miR-425-3p	chr19_38424	ggaatgtcgtgtccgcc	13	23	36	novel_ssc-miR
chr12_28457_mature	chr12_28457	taattggattgtagtatg	196	46	242	unannotated_novel_miR
chr10_25205_star	chr10_25205	cagtattctggcctgtgg	2	7	9	unannotated_novel_miR
chr10_25205_mature	chr10_25205	caaggactgtatactcc	84	45	129	unannotated_novel_miR
chr18_37048_star	chr18_37048	tgagttttccaaatttgctggc	7	3	10	unannotated_novel_miR
chr18_37048_mature	chr18_37048	cttttaggatttgaaatagctcag	1398	577	1975	unannotated_novel_miR
chr1_477_star@@hsa-miR-548b-3p	chr1_477	cacgactgaagcaactgagc	7	6	13	novel_hsa-miR
chr1_477_mature	chr1_477	ttcacttgctcatcgtgt	1	7	8	unannotated_novel_miR
chr6_19417_mature@@ssc-miR-378	chr6_19417	actggacttggaatcagaa	16	88	104	novel_ssc-miR
chr15_33998_mature	chr15_33998	caaggctcataaagctctgaacc	375	131	506	unannotated_novel_miR
chr7_19740_mature	chr7_19740	ttagatgcttatcatgttt	62	29	91	unannotated_novel_miR
chr7_19739_mature	chr7_19739	ttagatgcttatcatgttt	62	29	91	unannotated_novel_miR
chr13_29925_star@@ssc-miR-296-5p	chr13_29925	agggccccccccaatcctg	1	2	3	novel_ssc-miR
chr13_29925_mature@@ssc-miR-296-3p	chr13_29925	agggttgggcggaggctttc	42	121	163	novel_ssc-miR
chr14_31096_mature@@ssc-miR-26a	chr14_31096	ttcaagtaatccaggag	1	2	3	novel_ssc-miR
chr18_37037_mature@@ssc-miR-26a	chr18_37037	ttcaagtaatccaggaa	1	0	1	novel_ssc-miR
chr15_33059_star	chr15_33059	tagcaatttggcagatct	0	1	1	unannotated_novel_miR
chr15_33059_mature	chr15_33059	cttctgtccgtcttgctac	50	190	240	unannotated_novel_miR
chr2_6497_mature@@ssc-miR-455-3p	chr2_6497	ccccatggactgtagcctgcc	8635	3857	12492	novel_ssc-miR
chrx_46689_mature@@ssc-miR-98	chrx_46689	tgaggtagtaagttgta	11	17	28	novel_ssc-miR
chr11_27001_mature	chr11_27001	tggtgatggacagggaggcctggc	1057	587	1644	unannotated_novel_miR
chr11_27001_star	chr11_27001	ctgagagcctgaactggactgcactgc	7	0	7	unannotated_novel_miR
chr3_11844_star	chr3_11844	gtttgttcaagctttgc	1	0	1	unannotated_novel_miR
chr3_11844_mature@@bta-miR-2285q	chr3_11844	aaaggcctgaatgaact	8	42	50	novel_bta-miR
chr1_2812_mature@@ssc-miR-187	chr1_2812	ctgggctggaagcaacacaag	694	375	1069	novel_ssc-miR
chr17_35269_star	chr17_35269	ttatttaacttctatgcagagt	1	0	1	unannotated_novel_miR
chr17_35269_mature@@ssc-miR-187	chr17_35269	ctgggctggaagcaacacaag	694	382	1076	novel_ssc-miR
chr1_2203_star	chr1_2203	ttatttaacttctatgcagagt	1	0	1	unannotated_novel_miR
chr1_2203_mature@@ssc-miR-187	chr1_2203	ctgggctggaagcaacacaag	685	376	1061	novel_ssc-miR
chr1_1470_mature	chr1_1470	catggactgtacagccc	149	41	190	unannotated_novel_miR
chr1_1470_star	chr1_1470	ggtcacaaacagttgtacatga	3	3	6	unannotated_novel_miR
chr10_25530_mature	chr10_25530	catggactgtacagccc	281	90	371	unannotated_novel_miR
chr10_25530_star	chr10_25530	gcctgtacagcccatgg	150	77	227	unannotated_novel_miR
chr12_28320_mature@@ssc-miR-378	chr12_28320	aaaggacttggagtcagaagg	0	1	1	novel_ssc-miR
chr8_22139_star	chr8_22139	ttatttaacttatattcaga	39	17	56	unannotated_novel_miR
chr8_22139_mature	chr8_22139	ctggattgggagaaacacaag	148	102	250	unannotated_novel_miR
chr10_25811_star	chr10_25811	ctgaaaggttcatttgggt	7	13	20	unannotated_novel_miR
chr10_25811_mature@@bta-miR-2285n	chr10_25811	cccgaatgaactttttggc	13	23	36	novel_bta-miR
chr3_12940_mature	chr3_12940	ctcactggaaaagaccctg	865	731	1596	unannotated_novel_miR
chr11_27116_mature@@ssc-miR-28-3p	chr11_27116	actagattgagagctccttga	14	55	69	novel_ssc-miR
chr3_13480_mature@@hsa-miR-711	chr3_13480	tgtggacccagggagccggg	20	43	63	novel_hsa-miR
chr2_7210_mature	chr2_7210	tcccgggtttcggcacc	9	6	15	unannotated_novel_miR
chr2_7208_mature	chr2_7208	tcccgggtttcggcacc	9	6	15	unannotated_novel_miR
chr5_16795_mature@@ssc-miR-181d-5p	chr5_16795	aacattcattgttgtcggtg	79	278	357	novel_ssc-miR
chr25_44443_mature@@ssc-miR-143-3p	chr25_44443	tggactgtagctctgtcc	165	75	240	novel_ssc-miR
chrx_46930_mature@@ssc-let-7f	chrx_46930	tgaggtagtagattgaaa	50	92	142	novel_ssc-miR
chr11_26399_star	chr11_26399	cagtatcctggcctgga	2	1	3	unannotated_novel_miR
chr11_26399_mature	chr11_26399	ccatggcctgtatagtcc	177	63	240	unannotated_novel_miR
chr1_3103_mature@@hsa-miR-4327	chr1_3103	ccttgggggactgggatc	88	33	121	novel_hsa-miR
chr7_21334_mature@@bta-miR-26b	chr7_21334	ttccagtaattcaggata	6	25	31	novel_bta-miR
chr26_45337_star	chr26_45337	tcgtctgatcttggaagctaag	19	41	60	unannotated_novel_miR
chr26_45337_mature	chr26_45337	ttagtacttggatgggag	5595	11289	16884	unannotated_novel_miR
chr2_4865_star	chr2_4865	tgagtgcagcactttcaaagca	4	0	4	unannotated_novel_miR
chr2_4865_mature	chr2_4865	tttttggatttgaaataactcaa	199	98	297	unannotated_novel_miR
chr13_30931_mature@@ssc-miR-151-5p	chr13_30931	cgaggagctcacagtct	5	17	22	novel_ssc-miR
chr13_30931_star@@bta-miR-2382-5p	chr13_30931	gaaatggggcttcccagg	23	8	31	novel_bta-miR
chr6_19487_mature	chr6_19487	tggactgtaggcttctctgtcc	156	72	228	unannotated_novel_miR
chr6_19487_star@@ssc-miR-296-3p	chr6_19487	attagagaggctttccat	3	0	3	novel_ssc-miR
chr2_4859_mature@@ssc-miR-378	chr2_4859	actggacttggggtcag	0	1	1	novel_ssc-miR
chr2_7354_mature@@ssc-miR-28-5p	chr2_7354	aaggagctcacagtcta	3	13	16	novel_ssc-miR
chr16_34921_mature	chr16_34921	cacggactatagagccc	102	46	148	unannotated_novel_miR
chr16_34921_star	chr16_34921	ggtatagtccagg	3	1	4	unannotated_novel_miR
chr16_34922_mature	chr16_34922	cacggactatagagccc	129	53	182	unannotated_novel_miR
chr25_44997_mature@@ssc-miR-1296-5p	chr25_44997	ttagggccctggctccatctc	16	27	43	novel_ssc-miR
chrx_48731_mature@@ssc-miR-378	chrx_48731	actggacctggagtcagat	0	1	1	novel_ssc-miR
chr25_44755_mature@@ssc-miR-378	chr25_44755	actggacctggagtcagat	1	2	3	novel_ssc-miR
chr3_9853_star	chr3_9853	gactgtagcctactac	0	4	4	unannotated_novel_miR
chr3_9853_mature@@hsa-miR-5571-3p	chr3_9853	ctgtaggctcctctgtcc	3893	1941	5834	novel_hsa-miR
chr15_32881_mature	chr15_32881	caaatggtactggaaaac	61	26	87	unannotated_novel_miR
chr23_43098_mature@@bta-miR-2285g	chr23_43098	tctgaacaagctttttggc	15	57	72	novel_bta-miR
chr22_41629_mature@@hsa-miR-6715b-5p	chr22_41629	ccaaaccagttgtgcctgt	48	349	397	novel_hsa-miR
chr12_28405_mature@@ssc-miR-320	chr12_28405	gaaagctgggttgagagg	3	6	9	novel_ssc-miR
chr10_25009_mature@@hsa-miR-3681-3p	chr10_25009	ccgggctggatgaagcacaag	220	100	320	novel_hsa-miR
chr17_35722_mature@@ssc-miR-151-5p	chr17_35722	tcggggagctcacagtctagt	2656	8085	10741	novel_ssc-miR
chr7_21317_mature@@ssc-miR-455-3p	chr7_21317	ccccatggactgtagtcc	320	149	469	novel_ssc-miR
chr7_21317_star	chr7_21317	ggctctgtccatggaat	32	18	50	unannotated_novel_miR
chr13_29662_mature@@ssc-miR-455-3p	chr13_29662	ccccatggactgtagtcc	909	471	1380	novel_ssc-miR
chr13_29662_star	chr13_29662	gttcctctagtccatggaat	6	0	6	unannotated_novel_miR
chr3_10675_star@@hsa-miR-331-5p	chr3_10675	ctaggtatggtcccagggatccc	18	41	59	novel_hsa-miR
chr3_10675_mature@@ssc-miR-331-3p	chr3_10675	gcccctgggcctatcctaga	63	157	220	novel_ssc-miR
chr4_14413_star@@ssc-miR-335	chr4_14413	tcaagagcaataacgaaaaat	21	38	59	novel_ssc-miR
chr4_14413_mature@@hsa-miR-335-3p	chr4_14413	tttttcattattgctcctgac	34	57	91	novel_hsa-miR
chr1_1428_mature	chr1_1428	atctcgctggggcctcc	71	85	156	unannotated_novel_miR
chr21_40279_star@@ssc-miR-4336	chr21_40279	aactctgtagtttcctttactcat	0	2	2	novel_ssc-miR
chr21_40279_mature	chr21_40279	tgggaaagaactacaagacata	0	6	6	unannotated_novel_miR
chr6_18632_mature@@ssc-miR-455-3p	chr6_18632	ctttgtgaccccatggactgtgc	1175	578	1753	novel_ssc-miR
chr13_29398_mature	chr13_29398	cacaggttttgcttccatcact	1	6	7	unannotated_novel_miR
chr21_40282_mature	chr21_40282	cacaggttttgcttccatcact	1	6	7	unannotated_novel_miR
chr11_26584_mature	chr11_26584	cacaggttttgcttccatcact	1	6	7	unannotated_novel_miR
chr7_21095_mature@@ssc-miR-190a	chr7_21095	tgatatgtttgatatattag	31	32	63	novel_ssc-miR
chr17_35335_star	chr17_35335	gaaaatgtaagtgaaggtgtt	7	6	13	unannotated_novel_miR
chr17_35335_mature	chr17_35335	ccaccgggctactctgtcc	413	244	657	unannotated_novel_miR
chr3_11346_mature@@hsa-miR-378a-5p	chr3_11346	ctggagtcaggagtcct	6	6	12	novel_hsa-miR
chr11_27085_mature	chr11_27085	ctggactcaggagttct	34	11	45	unannotated_novel_miR
chr6_19248_star	chr6_19248	gagctcctatcaattagt	4	1	5	unannotated_novel_miR
chr6_19248_mature	chr6_19248	ctggactcaggagttct	47	12	59	unannotated_novel_miR
chr15_32498_mature	chr15_32498	cgtgtgtctggactgca	23	3	26	unannotated_novel_miR
chr15_32496_mature	chr15_32496	cgtgtgtctggactgca	23	3	26	unannotated_novel_miR
chr12_28751_mature@@ssc-miR-192	chr12_28751	tgacctatgaattgaca	3	24	27	novel_ssc-miR
chrx_48818_star@@bta-miR-2284w	chrx_48818	gtttgttcgggtttctc	2	2	4	novel_bta-miR
chrx_48818_mature@@bta-miR-2284y	chrx_48818	aaaaacccgaacgagct	13	35	48	novel_bta-miR
chrx_48817_mature@@bta-miR-2284y	chrx_48817	aaaaacccgaacgagct	13	35	48	novel_bta-miR
chr7_21579_mature	chr7_21579	caggattggaaataactcaa	118	47	165	unannotated_novel_miR
chr7_21579_star	chr7_21579	agctttgtttgtagtgatattttgg	35	22	57	unannotated_novel_miR
chr25_44422_mature	chr25_44422	catgggattaagtaactc	12	11	23	unannotated_novel_miR
chr25_44422_star	chr25_44422	ggattaggtaactcatgg	19	11	30	unannotated_novel_miR
chr13_30346_star	chr13_30346	atgttcacagtgatggatgggt	0	1	1	unannotated_novel_miR
chr13_30346_mature@@ssc-miR-138	chr13_30346	ctggtattgtgaatgat	62	41	103	novel_ssc-miR
chr14_32301_mature@@ssc-miR-151-5p	chr14_32301	tcgtggagctcacagtct	1	11	12	novel_ssc-miR
chr14_32301_star	chr14_32301	gactgtggagttccctggag	3	1	4	unannotated_novel_miR
chr14_32302_mature@@ssc-miR-151-5p	chr14_32302	tcgtggagctcacagtct	1	12	13	novel_ssc-miR
chr16_34898_star	chr16_34898	tctcatctaatgttggaagctaa	1	6	7	unannotated_novel_miR
chr16_34898_mature	chr16_34898	tagtacttggatgggagac	1127	2120	3247	unannotated_novel_miR
chr7_21146_star@@bta-miR-2467-3p	chr7_21146	cccagggcagtgaatga	0	1	1	novel_bta-miR
chr7_21146_mature@@ssc-miR-455-3p	chr7_21146	catggactgctctcctc	24	2	26	novel_ssc-miR
chr7_21145_mature@@ssc-miR-455-3p	chr7_21145	catggactgctctcctc	24	2	26	novel_ssc-miR
chr11_26729_mature@@ssc-miR-152	chr11_26729	tcagtgcatgacagaac	178	377	555	novel_ssc-miR
chr26_45975_mature	chr26_45975	caaagacggtgctgtaggaag	181	68	249	unannotated_novel_miR
chr18_37929_mature@@bta-miR-1247-5p	chr18_37929	acccgtcccgtgcgtccccgg	50	26	76	novel_bta-miR
chr2_8119_mature@@ssc-miR-31	chr2_8119	aggcaagatgctggcatagct	42	81	123	novel_ssc-miR
chr4_14304_mature	chr4_14304	tgttttggactctctgt	16	8	24	unannotated_novel_miR
chr15_33285_star@@bta-miR-2370-5p	chr15_33285	aaatgaaagtcacgtcca	25	13	38	novel_bta-miR
chr15_33285_mature	chr15_33285	ccacggactatacattcc	483	151	634	unannotated_novel_miR
chr1_1562_mature	chr1_1562	ttttaggatcaggacttatagca	283	108	391	unannotated_novel_miR
chr26_45684_mature	chr26_45684	ctcggcctgactctcct	19	6	25	unannotated_novel_miR
chr26_45680_mature	chr26_45680	ctcggcctgactctcct	19	6	25	unannotated_novel_miR
chr2_6164_mature	chr2_6164	cgactgaactgaactgaa	1648	895	2543	unannotated_novel_miR
chr2_8845_mature@@hsa-miR-663a	chr2_8845	agcgccgcgggagcctcg	10	14	24	novel_hsa-miR
chr14_31759_mature	chr14_31759	tccctgtcttcaatcctgt	2	13	15	unannotated_novel_miR
chr14_31760_mature	chr14_31760	tccctgtcttcaatcctgt	2	13	15	unannotated_novel_miR
chr17_35892_star	chr17_35892	ctgataaagaacgc	0	1	1	unannotated_novel_miR
chr17_35892_mature	chr17_35892	cagttgattttattggg	16	4	20	unannotated_novel_miR
chr17_35891_mature	chr17_35891	cagttgattttattggg	16	4	20	unannotated_novel_miR
chr13_30845_mature@@ssc-miR-455-3p	chr13_30845	ccccatggactgtagtc	63	23	86	novel_ssc-miR
chr13_30845_star@@hsa-miR-5001-3p	chr13_30845	gcctctgtccatggaat	43	33	76	novel_hsa-miR
chr13_30846_mature@@ssc-miR-455-3p	chr13_30846	ccccatggactgtagtc	64	23	87	novel_ssc-miR
chr13_30846_star@@hsa-miR-5001-3p	chr13_30846	gcctctgtccatggaat	20	13	33	novel_hsa-miR
chr7_20760_star	chr7_20760	gtagcagcagtagtgctagtca	2	3	5	unannotated_novel_miR
chr7_20760_mature@@bta-miR-433	chr7_20760	gactgggctcctctgtcc	296	176	472	novel_bta-miR
chr25_44876_mature@@ssc-miR-451	chr25_44876	ttggcattactgagcatct	23	94	117	novel_ssc-miR
chr23_42896_mature	chr23_42896	tctatggggctgtaaca	34	11	45	unannotated_novel_miR
chr2_7326_mature@@bta-miR-2466-5p	chr2_7326	caccggactcctctgtcc	263	139	402	novel_bta-miR
chr3_13626_star@@hsa-miR-4441	chr3_13626	gaggagggaggagatgggccacgtt	1	0	1	novel_hsa-miR
chr3_13626_mature@@ssc-miR-1249	chr3_13626	acgcccttcccccccttcttc	18	92	110	novel_ssc-miR
chr21_40970_mature	chr21_40970	acctggttgattctgcc	32	22	54	unannotated_novel_miR
chr15_32621_mature	chr15_32621	acctggttgattctgcc	46	34	80	unannotated_novel_miR
chr1_1623_mature@@ssc-miR-2411	chr1_1623	tggactgtcagactcctctgtcc	682	358	1040	novel_ssc-miR
chr25_44561_star	chr25_44561	tgagtttttcaaatttgctagcat	4	3	7	unannotated_novel_miR
chr25_44561_mature	chr25_44561	ctttaggatttgcaagagctcaa	722	280	1002	unannotated_novel_miR
chr16_34891_mature@@bta-miR-2435	chr16_34891	tttttgaatgaactctac	33	18	51	novel_bta-miR
chr15_33806_mature@@ssc-miR-326	chr15_33806	cctctgggcccttcctcc	12	42	54	novel_ssc-miR
chr14_30985_mature	chr14_30985	cttcttgtcgagttgacatagg	59	36	95	unannotated_novel_miR
chr12_27996_mature	chr12_27996	tatggactgtagcccaccaggctc	44178	20983	65161	unannotated_novel_miR
chr12_27996_star@@ssc-let-7d-5p	chr12_27996	agtaggttgctgtgccctcctgc	6	1	7	novel_ssc-miR
chr2_5473_mature@@hsa-miR-4726-5p	chr2_5473	tgccaggctcctctgtct	1835	933	2768	novel_hsa-miR
chr23_42471_star	chr23_42471	agttaggtgcgctggtgagc	0	1	1	unannotated_novel_miR
chr23_42471_mature	chr23_42471	ttcaaatccgcagtttaactc	58	93	151	unannotated_novel_miR
chr5_15926_mature	chr5_15926	ctggggatcgaagctgtgtc	62	29	91	unannotated_novel_miR
chr17_35717_mature	chr17_35717	cttttacacacacagtga	36	6	42	unannotated_novel_miR
chr26_45510_mature@@ssc-miR-486	chr26_45510	cccggtactgagctgacccg	2	8	10	novel_ssc-miR
chr26_45510_star@@ssc-miR-486	chr26_45510	ggggcagctcagtacaggac	53703	217569	271272	novel_ssc-miR
chr3_12250_star@@bta-miR-2383	chr3_12250	actgctgacccatacct	1	1	2	novel_bta-miR
chr3_12250_mature	chr3_12250	ggtctggctcagtcttt	2	1	3	unannotated_novel_miR
chr12_28151_star	chr12_28151	gcatctatttgttacgcgt	0	1	1	unannotated_novel_miR
chr12_28151_mature	chr12_28151	cctgtcagcaagtaggacaa	105	52	157	unannotated_novel_miR
chr6_18911_mature@@ssc-miR-193a-3p	chr6_18911	ccagtaggactttgtagg	111	62	173	novel_ssc-miR
chr6_18911_star	chr6_18911	ctgctgctgctgctgct	34	20	54	unannotated_novel_miR
chr14_31119_star@@ssc-miR-224	chr14_31119	aaggaacttcactagtgg	1	0	1	novel_ssc-miR
chr14_31119_mature	chr14_31119	cactggcaaagactttg	52	19	71	unannotated_novel_miR
chr3_13643_mature@@hsa-let-7b-3p	chr3_13643	aggcagtaggttgtatagtt	114	402	516	novel_hsa-miR
chr3_13643_star@@bta-miR-3596	chr3_13643	accacacaacctactacctc	8836	24213	33049	novel_bta-miR
chr17_35729_star	chr17_35729	gaagtctgtgtgtgctaagtcgct	4	1	5	unannotated_novel_miR
chr17_35729_mature	chr17_35729	tggactgtagccagccaggctcct	2265	1163	3428	unannotated_novel_miR
chr3_10259_mature	chr3_10259	ggtccctgttcgggcgcc	8	31	39	unannotated_novel_miR
chrx_47097_mature@@ssc-miR-146a-3p	chrx_47097	cctgggctgaagaacta	30	6	36	novel_ssc-miR
chrx_48904_mature	chrx_48904	gttctggctcagtctct	2	5	7	unannotated_novel_miR
chr1_2877_mature	chr1_2877	gttctggctcagtctct	15	6	21	unannotated_novel_miR
chrx_48822_mature@@hsa-miR-1277-5p	chrx_48822	tatatatatatatgtacgtat	9	30	39	novel_hsa-miR
chrx_48822_star@@ssc-miR-1277	chrx_48822	tacgtagatatatatgtattt	0	3	3	novel_ssc-miR
chr5_17487_mature	chr5_17487	tttaggactggaagtagctcaa	103	53	156	unannotated_novel_miR
chr5_17487_star	chr5_17487	gtggttagttttctgtgat	3	1	4	unannotated_novel_miR
chr1_2514_mature	chr1_2514	ctttgtgactgtgtagtcc	92	38	130	unannotated_novel_miR
chr13_30018_star	chr13_30018	tgctgctgtgcacaggc	3	0	3	unannotated_novel_miR
chr2_8154_star	chr2_8154	cctttatctgtttgctcagg	2	5	7	unannotated_novel_miR
chr2_8154_mature	chr2_8154	cttccaagcagttgacccg	35	113	148	unannotated_novel_miR
chr5_16787_mature@@bta-miR-2284v	chr5_16787	caagaagttcgtttggg	2	2	4	novel_bta-miR
chr1_2265_mature@@ssc-miR-149	chr1_2265	tctggctccgtgtcttcactcc	8	17	25	novel_ssc-miR
chr14_31612_mature	chr14_31612	tggttcaggaactctgg	53	30	83	unannotated_novel_miR
chr19_38740_star	chr19_38740	tgagtttttcaaatttgctggc	15	9	24	unannotated_novel_miR
chr19_38740_mature	chr19_38740	ttttcggatttgaaagagctcag	50	16	66	unannotated_novel_miR
chr4_14901_mature@@bta-miR-2458	chr4_14901	ttttaggattggaaagagctcag	81	43	124	novel_bta-miR
chr4_14901_star	chr4_14901	tttgttcgtagtaatgcttcctaagac	7	0	7	unannotated_novel_miR
chr1_1116_mature@@bta-miR-2458	chr1_1116	ttttaggattggaaagagctcag	81	43	124	novel_bta-miR
chr1_1116_star	chr1_1116	tttgttcgtagtaatgcttcctaagac	3	0	3	unannotated_novel_miR
chr11_27042_star	chr11_27042	gccccgtttcgacctcatagctcga	6	2	8	unannotated_novel_miR
chr11_27042_mature	chr11_27042	ccctgcttggtcgagaaagaatt	132	59	191	unannotated_novel_miR
chr11_27041_mature	chr11_27041	ccctgcttggtcgagaaagaatt	132	59	191	unannotated_novel_miR
chr11_27041_star@@ssc-miR-196b	chr11_27041	ggcgctctcaacaggaaaggcga	7	8	15	novel_ssc-miR
chrx_48399_mature	chrx_48399	cattgattaactgtagtaatttt	74	13	87	unannotated_novel_miR
chr10_24909_mature	chr10_24909	gggtgaaaggctaaacaaa	27	36	63	unannotated_novel_miR
chr10_24901_star@@bta-miR-2285c	chr10_24901	cgtttgttcaggttgta	0	1	1	novel_bta-miR
chr10_24901_mature@@bta-miR-2284e	chr10_24901	aaaatccgaacgaactt	0	2	2	novel_bta-miR
chr22_41948_star@@bta-miR-2285f	chr22_41948	atgttcattcaggttttt	8	25	33	novel_bta-miR
chr22_41948_mature@@bta-miR-2284e	chr22_41948	aaaatccgaacgaactt	2	1	3	novel_bta-miR
chr3_11411_mature@@bta-miR-2284e	chr3_11411	aaaatccgaacgaactt	0	1	1	novel_bta-miR
chr3_11412_mature@@bta-miR-2284e	chr3_11412	aaaatccgaacgaactt	0	1	1	novel_bta-miR
chr10_24902_mature@@bta-miR-2284e	chr10_24902	aaaatccgaacgaactt	0	2	2	novel_bta-miR
chr21_40564_mature	chr21_40564	ctgggaactgtaggatattgccg	20	23	43	unannotated_novel_miR
chr21_40563_mature	chr21_40563	ctgggaactgtaggatattgccg	20	23	43	unannotated_novel_miR
chr19_38728_mature	chr19_38728	actggtcaactgtaaac	54	20	74	unannotated_novel_miR
chr3_12509_mature@@bta-miR-2332	chr3_12509	ctgtgtctccaagagct	15	3	18	novel_bta-miR
chr3_12510_mature@@bta-miR-2332	chr3_12510	ctgtgtctccaagagct	15	3	18	novel_bta-miR
chr2_5570_mature	chr2_5570	ctcttgtcctgggtgccg	40	17	57	unannotated_novel_miR
chr2_5570_star	chr2_5570	gctactcttgtcctgggt	1	1	2	unannotated_novel_miR
chrx_48006_star	chrx_48006	tgagttctccaaatttgctgg	3	0	3	unannotated_novel_miR
chrx_48006_mature	chrx_48006	tttaggatttgaaagaactcag	165	81	246	unannotated_novel_miR
chr17_36279_mature	chr17_36279	caccttcaggtcggggt	21	11	32	unannotated_novel_miR
chr1_3603_mature@@ssc-miR-4336	chr1_3603	tgtagtttcctttactcatagaa	0	2	2	novel_ssc-miR
chr1_3603_star@@hsa-miR-4677-3p	chr1_3603	tctgtggcaaagaactacaag	0	2	2	novel_hsa-miR
chr26_46007_mature@@hsa-miR-4697-3p	chr26_46007	ttgttgtcaggagtcactg	5	16	21	novel_hsa-miR
chr26_46007_star	chr26_46007	agcaactcctgacaactag	0	4	4	unannotated_novel_miR
chr18_37858_mature@@ssc-miR-339	chr18_37858	tttcctggtctgtcctccac	0	1	1	novel_ssc-miR
chr19_39011_mature@@hsa-miR-191-3p	chr19_39011	gaacgaaatccaagcgcagct	15	53	68	novel_hsa-miR
chr19_39011_star@@ssc-miR-191	chr19_39011	gctgcttttgggattccgttgc	42990	125947	168937	novel_ssc-miR
chr18_37394_mature	chr18_37394	tggactgtctctgaggc	19	9	28	unannotated_novel_miR
chr1_3452_star	chr1_3452	ctacctgatgctgagggt	2	0	2	unannotated_novel_miR
chr1_3452_mature	chr1_3452	ccccaaggagaggggggt	37	18	55	unannotated_novel_miR
chr5_16645_mature@@ssc-miR-1224	chr5_16645	ctccaaggagagaggggt	10	1	11	novel_ssc-miR
chr5_16645_star@@hsa-miR-513c-5p	chr5_16645	gtctggaattctcaaggaga	42	11	53	novel_hsa-miR
chr1_2984_mature@@hsa-miR-127-5p	chr1_2984	ctgtgtactctgagcttc	68	29	97	novel_hsa-miR
chr3_10689_mature	chr3_10689	tatgtattggggggagg	23	10	33	unannotated_novel_miR
chr17_36508_mature	chr17_36508	cctttggggttgtacgggctgtc	131	72	203	unannotated_novel_miR
chr6_18065_mature@@bta-miR-223	chr6_18065	catgtcagtttggactgg	24	12	36	novel_bta-miR
chr10_24814_mature	chr10_24814	tatactgtttgggactct	92	70	162	unannotated_novel_miR
chr24_43624_mature@@hsa-miR-3653	chr24_43624	cccaacttcttagaggga	38	24	62	novel_hsa-miR
chr20_39904_mature	chr20_39904	tgtgggtctgaacggag	33	17	50	unannotated_novel_miR
chr13_29795_mature@@bta-miR-2442	chr13_29795	ctgaggggggctgtggggg	27	11	38	novel_bta-miR
chr2_7211_mature@@bta-miR-2442	chr2_7211	ctgaggggggctgtggggg	15	3	18	novel_bta-miR
chr10_25415_mature	chr10_25415	aaacaccgggatgaact	0	26	26	unannotated_novel_miR
chr12_28105_mature	chr12_28105	ctggtccttgcctcaagt	23	13	36	unannotated_novel_miR
chr14_31812_mature	chr14_31812	cgtttctgggggagggctgct	32	28	60	unannotated_novel_miR
chr14_31811_mature	chr14_31811	cgtttctgggggagggctgct	32	28	60	unannotated_novel_miR
chr5_15812_mature	chr5_15812	tctgcatccgaggactcaacc	26	113	139	unannotated_novel_miR
chr11_27170_star@@hsa-miR-454-5p	chr11_27170	tatcgatattgtctctg	3	7	10	novel_hsa-miR
chr11_27170_mature@@bta-miR-454	chr11_27170	tagtgcaatattgcttatag	14	44	58	novel_bta-miR
chr1_1453_star	chr1_1453	aaagtgagccgctcagtca	32	14	46	unannotated_novel_miR
chr1_1453_mature@@bta-miR-2381	chr1_1453	tgctgggctgctctgttc	21	10	31	novel_bta-miR
chr18_37876_star	chr18_37876	ggcagtcagatattgtttaac	0	2	2	unannotated_novel_miR
chr18_37876_mature	chr18_37876	ttggacacttcagtactgcta	8	9	17	unannotated_novel_miR
chr10_25689_mature@@ssc-miR-15a	chr10_25689	tagcagcacataatggttt	11	17	28	novel_ssc-miR
chr1_1203_mature	chr1_1203	ctcagtcgtgtctgtcc	30	25	55	unannotated_novel_miR
chr26_45772_mature	chr26_45772	tgatgggactgatagca	21	18	39	unannotated_novel_miR
chr18_37946_mature	chr18_37946	tggactgtacctccgtcc	47	26	73	unannotated_novel_miR
chr5_17294_mature	chr5_17294	cgtgaactctgcagtcc	61	39	100	unannotated_novel_miR
chrx_47369_star@@bta-miR-6119-5p	chrx_47369	gaggtaaaaaattgatttga	1	2	3	novel_bta-miR
chrx_47369_mature@@bta-miR-6119-3p	chrx_47369	caaatcattttttactctcc	6	16	22	novel_bta-miR
chrx_46659_star@@hsa-miR-223-5p	chrx_46659	tatttgacaagctgagtt	0	19	19	novel_hsa-miR
chrx_46659_mature@@bta-miR-223	chrx_46659	tgtcagtttgtcaaatac	14	73	87	novel_bta-miR
chr1_1071_mature@@ssc-miR-455-3p	chr1_1071	caaccccatggactgtac	189	79	268	novel_ssc-miR
chr2_7165_mature@@ssc-miR-345-3p	chr2_7165	tctggggtctggagctgag	51	30	81	novel_ssc-miR
chr7_20719_mature	chr7_20719	ctcactactgcacttgactagt	431	1276	1707	unannotated_novel_miR
chr7_20719_star	chr7_20719	tgtccatcagcagatgaatgg	1	1	2	unannotated_novel_miR
chr12_28482_star	chr12_28482	gttgtgtctgactctgtga	47	27	74	unannotated_novel_miR
chr12_28482_mature	chr12_28482	cacggactatgcagtct	17	11	28	unannotated_novel_miR
chr11_27557_mature@@bta-miR-4286	chr11_27557	accccactcctggtacc	0	1	1	novel_bta-miR
chr17_36283_mature	chr17_36283	agtttgactttttggaa	9	14	23	unannotated_novel_miR
chr1_990_mature@@hsa-miR-635	chr1_990	cgcatgtgggcactgaacgct	102	26	128	novel_hsa-miR
chr11_27357_star	chr11_27357	gtggtgctggtggtaaa	1	2	3	unannotated_novel_miR
chr14_32156_mature	chr14_32156	caattttgtgaaataaa	14	8	22	unannotated_novel_miR
chr1_2108_mature	chr1_2108	gtggggggcccaagtcc	1	2	3	unannotated_novel_miR
chr6_18671_mature	chr6_18671	tatagggactgcaggagag	124	5	129	unannotated_novel_miR
chrx_46503_star@@ssc-miR-335	chrx_46503	atcctacacaagagcaatggtcaggtta	1	0	1	novel_ssc-miR
chrx_46503_mature	chrx_46503	ggccaactagtagatcttaggaca	140	61	201	unannotated_novel_miR
chrx_48509_mature	chrx_48509	caaggtggaggactggggt	40	20	60	unannotated_novel_miR
chr21_41115_mature	chr21_41115	caaggtggaggactggggt	18	7	25	unannotated_novel_miR
chr14_31536_mature	chr14_31536	cattttgattgtcacag	10	2	12	unannotated_novel_miR
chr14_31535_mature	chr14_31535	cattttgattgtcacag	10	2	12	unannotated_novel_miR
chr2_6127_star	chr2_6127	tgagtttcccaaatttgct	26	9	35	unannotated_novel_miR
chr2_6127_mature@@hsa-miR-4254	chr2_6127	caggatttggagtagctcaa	30	9	39	novel_hsa-miR
chr18_36561_mature	chr18_36561	cagatgttggagtggct	53	39	92	unannotated_novel_miR
chr7_20667_mature@@hsa-miR-127-5p	chr7_20667	tgtgtactctgagcttc	7	4	11	novel_hsa-miR
chr6_17873_star	chr6_17873	tgagttttccaaatttgctggtat	9	2	11	unannotated_novel_miR
chr6_17873_mature	chr6_17873	ttttaggatttgtgatagctcaa	83	33	116	unannotated_novel_miR
chr19_37967_mature	chr19_37967	ctgagacatgtgggggact	6	2	8	unannotated_novel_miR
chr19_37968_mature	chr19_37968	ctgagacatgtgggggact	6	2	8	unannotated_novel_miR
chr4_14449_star@@hsa-miR-490-5p	chr4_14449	atggatctccaggtggg	0	1	1	novel_hsa-miR
chr4_14449_mature@@ssc-miR-490	chr4_14449	caacctggaggactccatg	12	36	48	novel_ssc-miR
chr12_29114_star@@hsa-miR-200a-5p	chr12_29114	tcttaccggacagtgctgg	3	10	13	novel_hsa-miR
chr12_29114_mature@@bta-miR-200a	chr12_29114	taacactgtctggtaacgat	10	58	68	novel_bta-miR
chr3_11975_mature	chr3_11975	cccccagtccgggctca	24	3	27	unannotated_novel_miR
chr2_4646_mature	chr2_4646	tgtgggctggagatagaa	14	6	20	unannotated_novel_miR
chr14_32319_mature@@hsa-miR-330-5p	chr14_32319	tctctgggcctgtgtcttagg	19	53	72	novel_hsa-miR
chr14_32319_star@@bta-miR-330	chr14_32319	caaagcacacggcctgcagagag	4	9	13	novel_bta-miR
chr2_8029_mature@@ssc-let-7a	chr2_8029	tgaagtagtaggttgtat	0	1	1	novel_ssc-miR
chr3_12808_star@@bta-miR-615	chr3_12808	ggggtccccggtgctcggat	0	1	1	novel_bta-miR
chr3_12808_mature@@ssc-miR-615	chr3_12808	tccgagcctgggtctccct	28	42	70	novel_ssc-miR
chr8_22101_mature	chr8_22101	taggaggtctggctgag	61	16	77	unannotated_novel_miR
chr10_25679_mature	chr10_25679	tctttggtgttgaactc	16	1	17	unannotated_novel_miR
chr14_31307_star	chr14_31307	ggttgaattatgaagtcaaagt	1	0	1	unannotated_novel_miR
chr14_31307_mature	chr14_31307	catggactatatagccc	36	15	51	unannotated_novel_miR
chr1_1034_mature	chr1_1034	ctggggtacatgtatctctct	48	16	64	unannotated_novel_miR
chr5_17328_mature@@ssc-miR-708-3p	chr5_17328	agactgtgagcttctag	2	19	21	novel_ssc-miR
chr20_39441_mature@@hsa-miR-378j	chr20_39441	aagtggagccagaaaccttgc	8	28	36	novel_hsa-miR
chr20_40000_mature@@hsa-miR-378j	chr20_40000	aagtggagccagaaaccttgc	8	28	36	novel_hsa-miR
chr13_29924_mature@@bta-miR-6123	chr13_29924	tgccaagcccacgttcaaagg	5	3	8	novel_bta-miR
chr5_16814_mature	chr5_16814	ccgggcctgggatcctct	0	1	1	unannotated_novel_miR
chr5_16813_mature	chr5_16813	ccgggcctgggatcctct	0	1	1	unannotated_novel_miR
chr11_27123_mature	chr11_27123	atctggatcagtctatgctga	38	47	85	unannotated_novel_miR
chr25_44379_mature	chr25_44379	tggtggatgtgcggggctgtct	16	9	25	unannotated_novel_miR
chr25_44381_star@@hsa-miR-4731-5p	chr25_44381	ggctgtctcgggaggctgggggccag	0	1	1	novel_hsa-miR
chr25_44381_mature	chr25_44381	tggtggatgtgcggggctgtct	16	10	26	unannotated_novel_miR
chr15_33021_mature@@hsa-miR-33a-3p	chr15_33021	ctagactgtggaaacaga	23	2	25	novel_hsa-miR
chr25_44761_mature	chr25_44761	tccctgggctctgcctcc	0	6	6	unannotated_novel_miR
chr10_25924_mature@@hsa-miR-4512	chr10_25924	atggtttagtgaggccctcgg	2	3	5	novel_hsa-miR
chr4_14588_mature@@ssc-miR-128	chr4_14588	tcacagtgaacaggtctct	21	54	75	novel_ssc-miR
chr19_38455_mature@@ssc-miR-345-3p	chr19_38455	cttgggtctggagctgag	10	11	21	novel_ssc-miR
chr13_30803_mature	chr13_30803	ctgagtggattaacagg	6	12	18	unannotated_novel_miR
chr11_26637_mature	chr11_26637	tagagactctggaaact	9	7	16	unannotated_novel_miR
chr9_24352_mature@@hsa-miR-4699-3p	chr9_24352	tgtctgactctgcaatccc	95	40	135	novel_hsa-miR
chr9_24352_star	chr9_24352	gaattctccaggcaag	8	6	14	unannotated_novel_miR
chr11_26329_mature	chr11_26329	caggtcggagtgaatcc	50	0	50	unannotated_novel_miR
chrx_48079_mature@@bta-miR-188	chrx_48079	catcccttgcatggtggag	12	7	19	novel_bta-miR
chr14_31159_mature	chr14_31159	tatcggatttgttataa	14	11	25	unannotated_novel_miR
chr8_22907_mature	chr8_22907	gatagttggatatgtgagt	51	18	69	unannotated_novel_miR
chr8_22908_mature	chr8_22908	gatagttggatatgtgagt	51	18	69	unannotated_novel_miR
chr5_15789_mature	chr5_15789	agtgaaatagaacctgaa	0	5	5	unannotated_novel_miR
chr3_9831_mature	chr3_9831	ctattctttggacttga	24	10	34	unannotated_novel_miR
chrx_46996_mature	chrx_46996	atttgcgtggtatgtcttggtct	24	18	42	unannotated_novel_miR
chr1_4496_mature	chr1_4496	aactctgccggggcttc	2	0	2	unannotated_novel_miR
chr7_20530_mature@@hsa-miR-4753-5p	chr7_20530	tggggctgtgttctcttcc	10	10	20	novel_hsa-miR
chr7_20570_mature	chr7_20570	tgccttgggtttaactg	7	9	16	unannotated_novel_miR
chrx_48061_mature	chrx_48061	tatttttgagactgtatc	11	5	16	unannotated_novel_miR
chr3_12031_mature	chr3_12031	caccgggcttctctgtcc	124	41	165	unannotated_novel_miR
chr3_12031_star	chr3_12031	ggcaagatactggagtgc	1	0	1	unannotated_novel_miR
chr1_1874_mature	chr1_1874	tatttcactgttgtctctgaatgc	36	51	87	unannotated_novel_miR
chr14_31725_mature@@ssc-miR-671-5p	chr14_31725	tcccgggctggaggagtctgc	8	19	27	novel_ssc-miR
chr14_31726_mature@@ssc-miR-671-5p	chr14_31726	tcccgggctggaggagtctgc	8	19	27	novel_ssc-miR
chr14_31726_star@@hsa-miR-636	chr14_31726	cgtctcgtcccgcccgggga	2	2	4	novel_hsa-miR
chr3_13377_mature@@hsa-miR-146b-3p	chr3_13377	tgacagtggactcagta	11	4	15	novel_hsa-miR
chr22_41403_mature	chr22_41403	taaatttgactggcttt	3	4	7	unannotated_novel_miR
chr16_35126_mature	chr16_35126	taaatttgactggcttt	8	4	12	unannotated_novel_miR
chr3_11892_star	chr3_11892	catctctttaagaattttcagt	9	13	22	unannotated_novel_miR
chr3_11892_mature	chr3_11892	ctgaagcagaagtaggtgt	39	30	69	unannotated_novel_miR
chr2_9395_mature@@hsa-miR-33b-3p	chr2_9395	cattccgaggcactggg	7	1	8	novel_hsa-miR
chr2_9396_mature@@hsa-miR-33b-3p	chr2_9396	cattccgaggcactggg	7	1	8	novel_hsa-miR
chrx_47185_star@@hsa-miR-505-5p	chrx_47185	gggagccaggaagtattgat	0	2	2	novel_hsa-miR
chrx_47185_mature@@ssc-miR-505	chrx_47185	tcaacacttgctggtttcct	25	29	54	novel_ssc-miR
chr3_12338_star@@ssc-miR-340	chr3_12338	tctcagatgaagcaatgag	74	40	114	novel_ssc-miR
chr3_12338_mature	chr3_12338	tcagagttggataagta	87	48	135	unannotated_novel_miR
chr3_12676_mature@@hsa-miR-1324	chr3_12676	ctagaattctgttttctt	1	12	13	novel_hsa-miR
chr21_40523_mature@@ssc-miR-1249	chr21_40523	ctcccgcccttccctcccgc	5	2	7	novel_ssc-miR
chr17_35752_mature@@hsa-miR-4283	chr17_35752	gatgaggctcagcgagccctgg	2	7	9	novel_hsa-miR
chr17_35752_star@@hsa-miR-4283	chr17_35752	cagggctcgctgagcctcatct	2	7	9	novel_hsa-miR
chr17_36381_mature@@hsa-miR-4283	chr17_36381	gatgaggctcagcgagccctgg	2	7	9	novel_hsa-miR
chr17_36381_star@@hsa-miR-4283	chr17_36381	cagggctcgctgagcctcatct	2	7	9	novel_hsa-miR
chr1_175_mature	chr1_175	tctgtgaggaatcggaact	105	74	179	unannotated_novel_miR
chr2_5486_mature@@hsa-miR-4300	chr2_5486	tgggagctggatttgta	9	12	21	novel_hsa-miR
chr19_38325_mature	chr19_38325	cactcaactgtgtatgactctc	51	30	81	unannotated_novel_miR
chr26_45516_mature	chr26_45516	ttctcctatagatgccgtcaca	0	12	12	unannotated_novel_miR
chr8_22846_mature	chr8_22846	tgctaaatttgactggc	2	5	7	unannotated_novel_miR
chrx_47699_mature	chrx_47699	tgctaaatttgactggc	2	5	7	unannotated_novel_miR
chr9_24127_mature	chr9_24127	tgtttggttctttgtgacccc	2	18	20	unannotated_novel_miR
chr9_24127_star	chr9_24127	gggtttcccagggaagaatac	6	0	6	unannotated_novel_miR
chr9_24717_mature	chr9_24717	catggactagacagtct	54	7	61	unannotated_novel_miR
chrx_48064_mature	chrx_48064	catgaactctgcagtct	12	1	13	unannotated_novel_miR
chr3_13023_mature	chr3_13023	tgctgcctggaccgagcctgag	18	50	68	unannotated_novel_miR
chr9_23418_mature@@bta-miR-1839	chr9_23418	aaatcaggtcttgttct	9	2	11	novel_bta-miR
chr19_39028_mature@@hsa-miR-4435	chr19_39028	tctgtgtgagctctggcacg	4	12	16	novel_hsa-miR
chr1_2220_mature	chr1_2220	ccagtgcctgttagacgctctgcc	46	16	62	unannotated_novel_miR
chr2_9134_mature@@bta-miR-153	chr2_9134	ttgcatagtcacaaaagtgat	1	0	1	novel_bta-miR
chr4_15649_mature@@bta-miR-153	chr4_15649	ttgcatagtcacaaaagtgat	1	0	1	novel_bta-miR
chr4_15650_mature@@bta-miR-153	chr4_15650	ttgcatagtcacaaaagtgat	1	0	1	novel_bta-miR
chr3_11859_mature	chr3_11859	ctggggcctgttgatat	26	12	38	unannotated_novel_miR
chr11_27748_mature	chr11_27748	gctgaggatgatttaaa	5	9	14	unannotated_novel_miR
chr18_37339_mature	chr18_37339	ttcctctccagtgctgac	276	162	438	unannotated_novel_miR
chr1_1423_mature@@ssc-miR-218	chr1_1423	tccttgatctaagggct	10	4	14	novel_ssc-miR
chrx_48500_mature	chrx_48500	cctgggctactctgact	12	1	13	unannotated_novel_miR
chr8_22566_mature@@hsa-miR-520a-3p	chr8_22566	ctttggactgtagcttgcc	230	109	339	novel_hsa-miR
chr2_7630_mature	chr2_7630	cccatactcctctgtcc	194	102	296	unannotated_novel_miR
chr1_2243_mature	chr1_2243	gtttccaggggttaggac	9	3	12	unannotated_novel_miR
chr11_27040_star	chr11_27040	cctcgtagctcgagatgaggga	9	10	19	unannotated_novel_miR
chr11_27040_mature	chr11_27040	ccctgcttggtcgagaa	4	1	5	unannotated_novel_miR
chr11_27039_mature	chr11_27039	ccctgcttggtcgagaa	6	3	9	unannotated_novel_miR
chr11_27039_star	chr11_27039	tctcaagagtagggg	9	2	11	unannotated_novel_miR
chr14_31313_mature@@ssc-miR-145-5p	chr14_31313	cactgtaggaaaactgg	5	7	12	novel_ssc-miR
chr16_34994_mature	chr16_34994	gctggaggggaggacttc	7	0	7	unannotated_novel_miR
chr7_20974_mature	chr7_20974	tctggtgggaaggaaggga	0	4	4	unannotated_novel_miR
chr6_19420_star	chr6_19420	cttaaccactggactgccaggg	14	0	14	unannotated_novel_miR
chr6_19420_mature	chr6_19420	tctggtgggaaggaaggga	0	1	1	unannotated_novel_miR
chr15_33685_mature@@hsa-miR-601	chr15_33685	ggttgattgttggagtctgg	59	20	79	novel_hsa-miR
chr24_43619_mature@@bta-miR-6523	chr24_43619	ccctggaggaactttgagcagt	46	22	68	novel_bta-miR
chr1_3900_mature	chr1_3900	tggctgcagtagaatctctggcct	76	39	115	unannotated_novel_miR
chr7_21583_mature@@ssc-miR-335	chr7_21583	ctttgctcttgaacttctagcct	11	1	12	novel_ssc-miR
chr1_3947_mature	chr1_3947	attctgattgttgtgag	0	23	23	unannotated_novel_miR
chr5_15986_mature@@ssc-miR-378	chr5_15986	tctagacttggagtcagaa	0	2	2	novel_ssc-miR
chr19_39036_star	chr19_39036	ggctgggaagagagtagt	1	1	2	unannotated_novel_miR
chr19_39036_mature	chr19_39036	caccaggcttccctgtcc	35	21	56	unannotated_novel_miR
chrx_46966_mature	chrx_46966	tatttttgattgtcatat	10	2	12	unannotated_novel_miR
chr4_13952_mature	chr4_13952	cgtggactatagagatc	29	7	36	unannotated_novel_miR
chr1_661_mature	chr1_661	cctggtcgggttggagatgggcgt	41	47	88	unannotated_novel_miR
chrx_47137_mature@@bta-miR-2367-3p	chrx_47137	acatagtgcctttctgg	0	11	11	novel_bta-miR
chr20_39951_mature@@ssc-let-7f	chr20_39951	tgaagtagtagattgtat	5	16	21	novel_ssc-miR
chr19_38872_mature	chr19_38872	tggacttagaataaagaag	34	5	39	unannotated_novel_miR
chr8_22108_mature	chr8_22108	cctttggtgttgaactc	3	3	6	unannotated_novel_miR
chr8_22107_star	chr8_22107	agtagaacactttacag	0	1	1	unannotated_novel_miR
chr8_22107_mature	chr8_22107	cctttggtgttgaactc	3	2	5	unannotated_novel_miR
chr10_24931_mature	chr10_24931	aattggacttaagaacgtgct	13	5	18	unannotated_novel_miR
chr23_43065_mature@@hsa-miR-4763-5p	chr23_43065	caggagggctgcagggga	10	5	15	novel_hsa-miR
chr2_6622_mature@@hsa-miR-3188	chr2_6622	gtttgtgcggattaagac	66	12	78	novel_hsa-miR
chr3_10747_mature@@bta-miR-1291	chr3_10747	acggccctgactgaagacctgc	18	39	57	novel_bta-miR
chr1_887_star@@ssc-miR-2411	chr1_887	tgtggagtgactgtcagatgcag	0	2	2	novel_ssc-miR
chr1_887_mature@@bta-miR-2411-3p	chr1_887	tgaactgtcttactcccacat	10	21	31	novel_bta-miR
chr3_13130_mature@@bta-miR-2312	chr3_13130	aaaaacctgaacgaact	4	3	7	novel_bta-miR
chr6_19563_mature	chr6_19563	cctggactggaatctgga	10	4	14	unannotated_novel_miR
chr6_19564_mature	chr6_19564	cctggactggaatctgga	10	4	14	unannotated_novel_miR
chr25_44418_mature	chr25_44418	gatgttggcaatttgatct	23	9	32	unannotated_novel_miR
chr1_1818_mature	chr1_1818	caaatgagggactgaactgaac	214	106	320	unannotated_novel_miR
chr1_3140_star	chr1_3140	tggcccgccccgctccag	0	2	2	unannotated_novel_miR
chr1_3140_mature	chr1_3140	tggagccggagctggttag	13	19	32	unannotated_novel_miR
chr1_3139_mature	chr1_3139	tggagccggagctggttag	13	19	32	unannotated_novel_miR
chr4_15015_mature	chr4_15015	tatcctgtttgggactc	38	23	61	unannotated_novel_miR
chr12_29112_mature@@ssc-miR-429	chr12_29112	taatactgtctggtaatgc	29	28	57	novel_ssc-miR
chr6_18471_mature	chr6_18471	gccagtcggtctgggag	18	3	21	unannotated_novel_miR
chrx_46531_mature@@ssc-miR-186	chrx_46531	caaagcattctccttttg	1	4	5	novel_ssc-miR
chr14_32445_mature	chr14_32445	catctccggactgggggg	26	4	30	unannotated_novel_miR
chr16_34621_mature	chr16_34621	ccaggactgagaacaaagag	24	3	27	unannotated_novel_miR
chrx_47763_mature@@bta-miR-2381	chrx_47763	ctgctaggctgctctgttc	19	18	37	novel_bta-miR
chrx_47763_star	chrx_47763	gacagggttgccattttct	2	0	2	unannotated_novel_miR
chr24_43663_mature@@bta-miR-2338	chr24_43663	tctgaggacaggggaca	16	5	21	novel_bta-miR
chr2_8918_star	chr2_8918	gagttctgaatcaacac	2	3	5	unannotated_novel_miR
chr2_8918_mature	chr2_8918	tgtttgacagtgactct	11	2	13	unannotated_novel_miR
chr3_10409_mature@@ssc-miR-486	chr3_10409	tcctcctgagctgccccg	0	1	1	novel_ssc-miR
chr3_12486_mature	chr3_12486	caggaggacttctctgctat	7	6	13	unannotated_novel_miR
chr14_32462_mature@@ssc-miR-128	chr14_32462	tcacagtgaaccagtct	11	30	41	novel_ssc-miR
chr6_19227_mature	chr6_19227	catgtatctttttgaatt	8	7	15	unannotated_novel_miR
chr6_19227_star	chr6_19227	gttttgtctggatatatgc	2	0	2	unannotated_novel_miR
chr3_13012_mature	chr3_13012	cctgggtttggactgtgaatc	30	27	57	unannotated_novel_miR
chr15_33568_mature	chr15_33568	ctgacccatctctcacccc	15	49	64	unannotated_novel_miR
chr18_36998_mature@@bta-miR-2355-5p	chr18_36998	aattgtatctgtttttact	10	8	18	novel_bta-miR
chr3_12531_mature	chr3_12531	agcagagcgagcaggaca	3	5	8	unannotated_novel_miR
chr3_10726_mature	chr3_10726	caagttgggggtagtctt	11	10	21	unannotated_novel_miR
chr1_2197_mature	chr1_2197	ctgggttagcactctgcct	8	3	11	unannotated_novel_miR
chr1_2198_mature	chr1_2198	ctgggttagcactctgcct	9	3	12	unannotated_novel_miR
chr3_11333_star	chr3_11333	ttctgatatctatcaga	2	1	3	unannotated_novel_miR
chr3_11333_mature	chr3_11333	ctgttggatacttgaac	17	8	25	unannotated_novel_miR
chr15_33378_mature	chr15_33378	gctggaatttgaactcaggtatac	28	2	30	unannotated_novel_miR
chr7_21606_mature@@ssc-miR-374b-3p	chr7_21606	cttatcaggttgtattat	1	2	3	novel_ssc-miR
chr5_15857_mature@@hsa-miR-3924	chr5_15857	tgtgactgctagaaccgctc	10	30	40	novel_hsa-miR
chr10_25711_mature	chr10_25711	tgctgttggcctgtagatgg	0	45	45	unannotated_novel_miR
chr3_11558_mature	chr3_11558	atgtccgcgggttccctatcc	7	23	30	unannotated_novel_miR
chr3_11558_star	chr3_11558	gatgcggcacctgcggatacg	1	17	18	unannotated_novel_miR
chr14_31701_star@@bta-miR-2425-3p	chr14_31701	cgggcagggagggcaggggagg	1	0	1	novel_bta-miR
chr14_31701_mature@@bta-miR-1225-3p	chr14_31701	ctgactgccgccccccgc	3	16	19	novel_bta-miR
chr1_2487_mature@@bta-miR-2474	chr1_2487	ccacgcccgggccagcc	0	2	2	novel_bta-miR
chr4_15202_mature@@bta-miR-1777b	chr4_15202	ccggactgggggcgggg	30	7	37	novel_bta-miR
chr18_37933_star@@bta-miR-1835	chr18_37933	gtgggagagctggga	1	1	2	novel_bta-miR
chr18_37933_mature	chr18_37933	ctcagtcatgtctgact	55	76	131	unannotated_novel_miR
chr22_41499_mature	chr22_41499	tggactgtacctcttcc	7	3	10	unannotated_novel_miR
chr3_12555_mature@@bta-miR-2350	chr3_12555	catctgtagggtttctctcct	10	2	12	novel_bta-miR
chr4_15041_mature	chr4_15041	tgcggacttttctctag	9	4	13	unannotated_novel_miR
chr26_45365_mature	chr26_45365	tctgtcctctcttctcttcc	3	7	10	unannotated_novel_miR
chr11_26480_mature	chr11_26480	ttgtgggctgtttgtct	9	2	11	unannotated_novel_miR
chr11_26479_mature	chr11_26479	ttgtgggctgtttgtct	9	2	11	unannotated_novel_miR
chr2_8982_mature	chr2_8982	ctgtgcaagctgttctct	8	2	10	unannotated_novel_miR
chr11_26641_mature	chr11_26641	ttgtgaagcagaattcac	1	14	15	unannotated_novel_miR
chrx_46458_mature	chrx_46458	ctgggctggttgactcaca	130	66	196	unannotated_novel_miR
chr5_16830_mature	chr5_16830	ctgcctggacccctgctcac	3	12	15	unannotated_novel_miR
chr15_33216_mature	chr15_33216	tttgggggactttggac	20	4	24	unannotated_novel_miR
chr2_7919_mature	chr2_7919	cttcgtcgctaactaaga	6	4	10	unannotated_novel_miR
chr15_32769_mature@@ssc-miR-378	chr15_32769	actggatttggagtcaga	0	8	8	novel_ssc-miR
chr15_32770_mature@@ssc-miR-378	chr15_32770	actggatttggagtcaga	1	6	7	novel_ssc-miR
chr10_25697_mature@@ssc-miR-378	chr10_25697	actggatttggagtcaga	3	7	10	novel_ssc-miR
chr10_25845_mature@@hsa-miR-515-5p	chr10_25845	ctttcttttggactgactgcag	19	13	32	novel_hsa-miR
chr3_10318_mature	chr3_10318	tatagactaggactgga	28	8	36	unannotated_novel_miR
chr26_45598_mature	chr26_45598	ctggactgagttctcat	9	4	13	unannotated_novel_miR
chrx_47237_mature@@ssc-miR-424-3p	chrx_47237	caaaacgtgaggcgctgct	21	38	59	novel_ssc-miR
chr6_18238_mature	chr6_18238	attatttgttgcttctc	8	4	12	unannotated_novel_miR
chrx_48675_mature@@ssc-miR-1224	chrx_48675	tgccaggctcctctctcc	1042	479	1521	novel_ssc-miR
chrx_48675_star	chrx_48675	gagtggggtgccatgccc	6	4	10	unannotated_novel_miR
chr9_24719_mature@@ssc-miR-28-3p	chr9_24719	agattgagagctcctgg	14	29	43	novel_ssc-miR
chr2_8770_mature	chr2_8770	tatcggttctagtagtt	1	10	11	unannotated_novel_miR
chr2_5487_mature	chr2_5487	caggcttcagccgttgtggcac	4	7	11	unannotated_novel_miR
chr2_5487_star@@hsa-miR-4438	chr2_5487	tgcacaggcttagtggctctgt	0	3	3	novel_hsa-miR
chr2_4669_mature	chr2_4669	gctgtgtgggctttgct	5	5	10	unannotated_novel_miR
chr2_4669_star	chr2_4669	acacaggctctcagcacgcg	8	1	9	unannotated_novel_miR
chr3_13357_mature@@ssc-miR-455-3p	chr3_13357	ccatggactgtacagta	10	3	13	novel_ssc-miR
chr4_14658_mature	chr4_14658	ctatggactgtacagtc	16	6	22	unannotated_novel_miR
chr1_3742_mature	chr1_3742	ctaggaaacagaacctc	10	0	10	unannotated_novel_miR
chr26_45619_mature	chr26_45619	ccagttgggacggggaa	10	1	11	unannotated_novel_miR
chr18_36801_mature	chr18_36801	ctggacttgcgggattt	16	3	19	unannotated_novel_miR
chr15_33508_mature@@ssc-miR-138	chr15_33508	ctgtgttgtgaacttcctgcc	41	23	64	novel_ssc-miR
chr2_6927_mature@@hsa-miR-5186	chr2_6927	cttacggactagaaatcaggg	82	29	111	novel_hsa-miR
chr24_43818_mature	chr24_43818	ggaaggactggggactgggatcat	28	11	39	unannotated_novel_miR
chrx_47935_mature	chrx_47935	ttttacaggactcttctct	13	4	17	unannotated_novel_miR
chr16_34078_mature@@hsa-miR-4463	chr16_34078	ctgcaggactggggtgg	9	5	14	novel_hsa-miR
chr4_15258_mature	chr4_15258	ctggttgggaaagtataac	41	16	57	unannotated_novel_miR
chr24_43870_mature	chr24_43870	ctggttcagcagtgactctgg	17	21	38	unannotated_novel_miR
chr26_45451_star	chr26_45451	tgtggagctgatctgagttggagagag	4	0	4	unannotated_novel_miR
chr26_45451_mature	chr26_45451	cctctctcggttagctccatag	11	3	14	unannotated_novel_miR
chr11_27359_mature@@ssc-miR-324	chr11_27359	cgcatcccctagggcattg	6	10	16	novel_ssc-miR
chr11_27359_star@@hsa-miR-324-3p	chr11_27359	actgccccaggtgctgctg	1	8	9	novel_hsa-miR
chr2_8863_mature@@ssc-miR-125a	chr2_8863	tccctgagacactttaac	7	6	13	novel_ssc-miR
chr21_41192_mature	chr21_41192	aaaagctttggtgcctc	9	0	9	unannotated_novel_miR
chr1_2408_mature	chr1_2408	ctggaagggaggacctc	5	1	6	unannotated_novel_miR
chr5_17441_mature	chr5_17441	tttagttgggctttagg	12	7	19	unannotated_novel_miR
chr2_5505_star	chr2_5505	ttatttaacttatatgcagagc	2	1	3	unannotated_novel_miR
chr2_5505_mature	chr2_5505	ctggactgggtgaagcataag	62	26	88	unannotated_novel_miR
chr12_28564_mature	chr12_28564	ttatgaatacagtttaaaat	9	0	9	unannotated_novel_miR
chr2_4760_mature@@ssc-miR-455-5p	chr2_4760	ctttggactatataatcc	17	8	25	novel_ssc-miR
chr23_42525_mature	chr23_42525	atggcatcaggactgag	6	10	16	unannotated_novel_miR
chr25_45196_mature	chr25_45196	aacctgtacctcttgca	12	1	13	unannotated_novel_miR
chr2_8834_mature@@bta-miR-584	chr2_8834	ctagctgggactgagaa	5	1	6	novel_bta-miR
chr2_8833_mature@@bta-miR-584	chr2_8833	ctagctgggactgagaa	5	1	6	novel_bta-miR
chr10_25932_mature@@hsa-miR-4274	chr10_25932	atatgggagggactgga	5	4	9	novel_hsa-miR
chr10_26022_star	chr10_26022	gatatatagtccagtat	0	1	1	unannotated_novel_miR
chr10_26022_mature	chr10_26022	ctatggactatatactcc	53	11	64	unannotated_novel_miR
chr22_41742_mature	chr22_41742	tctgatactttgatact	8	4	12	unannotated_novel_miR
chr11_26617_mature@@bta-miR-2285l	chr11_26617	aaaaacccgcatgaact	1	3	4	novel_bta-miR
chr4_14531_mature	chr4_14531	ctttggtctgtccactt	16	5	21	unannotated_novel_miR
chr10_25457_mature	chr10_25457	tttctcattggtctggagg	26	14	40	unannotated_novel_miR
chr16_35231_mature@@hsa-miR-4763-5p	chr16_35231	gagtgtggagggctggg	3	6	9	novel_hsa-miR
chr25_44727_mature@@ssc-let-7f	chr25_44727	ccttggactatacaatct	53	29	82	novel_ssc-miR
chr19_38353_mature	chr19_38353	tttcggttgctctgggt	7	2	9	unannotated_novel_miR
chr18_37805_mature	chr18_37805	cctgttttggcactgtt	7	6	13	unannotated_novel_miR
chr3_10588_mature	chr3_10588	attctgactggagtgaa	0	39	39	unannotated_novel_miR
chrx_47060_mature@@bta-miR-767	chrx_47060	tgcaccatggttgtctgagc	0	8	8	novel_bta-miR
chr3_10815_mature	chr3_10815	ccctgataggagggaag	18	0	18	unannotated_novel_miR
chr14_32299_mature@@hsa-miR-4484	chr14_32299	catttgtagggcttctccc	15	6	21	novel_hsa-miR
chr7_21612_star@@bta-miR-2425-3p	chr7_21612	ctgagacaggagggcaggt	0	1	1	novel_bta-miR
chr7_21612_mature@@ssc-miR-339	chr7_21612	cctgtcctcctgtctcaga	0	2	2	novel_ssc-miR
chrx_47252_mature@@ssc-miR-106a	chrx_47252	aaaagtgcttacagtgcaggta	0	6	6	novel_ssc-miR
chr11_26817_mature	chr11_26817	cttccagggctggagagg	8	1	9	unannotated_novel_miR
chr26_45292_mature@@ssc-miR-455-3p	chr26_45292	accccatggactgcagc	3	5	8	novel_ssc-miR
chr26_45292_star@@ssc-miR-376a-3p	chr26_45292	ttgctcaaatccacgtc	34	17	51	novel_ssc-miR
chrx_46343_star	chrx_46343	tttagtctctcagtc	13	6	19	unannotated_novel_miR
chrx_46343_mature	chrx_46343	accccgtggactgtagc	166	45	211	unannotated_novel_miR
chr13_30020_mature	chr13_30020	attctgactggagtgaa	0	9	9	unannotated_novel_miR
chr18_37676_mature	chr18_37676	tttaattgtatgtgtctc	6	3	9	unannotated_novel_miR
chr25_44825_star@@ssc-miR-383	chr25_44825	ccaggcagtgctgtcc	0	1	1	novel_ssc-miR
chr1_3311_mature@@bta-miR-2400	chr1_3311	tacagctcggactgtcc	171	60	231	novel_bta-miR
chr14_31968_mature@@bta-miR-2422	chr14_31968	cttgccggggactgaggg	17	3	20	novel_bta-miR
chr15_32637_star@@hsa-let-7g-3p	chr15_32637	gcaggccactgctga	1	0	1	novel_hsa-miR
chr15_32637_mature	chr15_32637	cagttgtggcttagtctct	8	18	26	unannotated_novel_miR
chr8_22954_mature	chr8_22954	tatagacttgtaggactaaacaac	62	30	92	unannotated_novel_miR
chr2_7666_mature	chr2_7666	tgacatcttgttctcttc	0	11	11	unannotated_novel_miR
chr3_10661_mature	chr3_10661	cattgtagttaacactgtagttc	41	18	59	unannotated_novel_miR
chr17_35797_mature@@bta-miR-1814c	chr17_35797	cggggtttgggtttggg	2	3	5	novel_bta-miR
chr17_35798_mature@@bta-miR-1814c	chr17_35798	cggggtttgggtttggg	2	3	5	novel_bta-miR
chr7_20834_mature@@bta-miR-1814c	chr7_20834	cggggtttgggtttggg	2	3	5	novel_bta-miR
chr13_30887_mature@@bta-miR-2461-3p	chr13_30887	aacctcgagactgagaga	14	1	15	novel_bta-miR
chr20_39911_mature	chr20_39911	cttggactgggggctag	4	5	9	unannotated_novel_miR
chr20_39912_mature	chr20_39912	cttggactgggggctag	4	5	9	unannotated_novel_miR
chr4_14446_mature@@hsa-miR-520a-3p	chr4_14446	cattgatccctttggacccct	29	8	37	novel_hsa-miR
chr23_43086_mature	chr23_43086	tgggtttatactgttta	5	2	7	unannotated_novel_miR
chr2_4670_mature	chr2_4670	gcttctctcgttgcggaac	8	1	9	unannotated_novel_miR
chr3_13182_mature	chr3_13182	gttacatattttgctga	4	3	7	unannotated_novel_miR
chr6_18459_mature	chr6_18459	ctggggaagaacttgga	7	2	9	unannotated_novel_miR
chr5_16088_mature	chr5_16088	tctcttctctgtgtaact	28	21	49	unannotated_novel_miR
chr14_32222_mature	chr14_32222	caggactgagaacaaagag	3	0	3	unannotated_novel_miR
chr2_7222_mature	chr2_7222	cctccacctctgaaatc	9	1	10	unannotated_novel_miR
chr8_22446_mature	chr8_22446	cgcggactgtacagtcc	411	167	578	unannotated_novel_miR
chr12_29273_mature	chr12_29273	acatggactgtaagctt	4	4	8	unannotated_novel_miR
chr1_2447_mature@@hsa-miR-4491	chr1_2447	tgtgaatgtggactgttc	4	1	5	novel_hsa-miR
chr1_2448_mature@@hsa-miR-4491	chr1_2448	tgtgaatgtggactgttc	4	1	5	novel_hsa-miR
chr3_10245_mature@@bta-miR-329b	chr3_10245	cgctgggtttctctgtcc	11	7	18	novel_bta-miR
chr2_4700_mature@@bta-miR-329b	chr2_4700	cgctgggtttctctgtcc	17	7	24	novel_bta-miR
chr13_29692_mature	chr13_29692	tggacctggggctctgc	27	3	30	unannotated_novel_miR
chrx_46323_star@@bta-miR-6120-5p	chrx_46323	aacatgtgaaagtgcaagt	160	85	245	novel_bta-miR
chrx_46323_mature@@hsa-miR-103a-2-5p	chrx_46323	ccccacggactttacagtgc	469	172	641	novel_hsa-miR
chr9_23180_mature@@hsa-miR-5692a	chr9_23180	cactgtagtattattgc	11	5	16	novel_hsa-miR
chr9_23180_star@@ssc-miR-455-3p	chr9_23180	caggctgcagtccatga	218	75	293	novel_ssc-miR
chr8_21931_mature	chr8_21931	tctgccacttattcact	8	8	16	unannotated_novel_miR
chr6_19028_star@@hsa-miR-6086	chr6_19028	ggttgggaaggtcccctg	0	4	4	novel_hsa-miR
chr6_19028_mature@@ssc-let-7e	chr6_19028	aatggactatacaaccc	9	5	14	novel_ssc-miR
chr6_18166_mature@@bta-miR-2340	chr6_18166	agttccctggtgatctaatg	8	1	9	novel_bta-miR
chr6_18166_star	chr6_18166	tcctggttggggaacggagatc	1	0	1	unannotated_novel_miR
chr23_42639_mature	chr23_42639	ttggaactgctctacct	13	2	15	unannotated_novel_miR
chr3_10094_mature@@ssc-miR-107	chr3_10094	agcagcattgtccaggg	2	1	3	novel_ssc-miR
chr1_2015_mature	chr1_2015	ccttgttattttggatt	2	7	9	unannotated_novel_miR
chr15_32858_mature@@ssc-miR-455-3p	chr15_32858	aatcccatggactgtagc	248	126	374	novel_ssc-miR
chr10_24771_mature	chr10_24771	ctttatggttctgaatagctcta	7	2	9	unannotated_novel_miR
chr3_13156_mature@@bta-miR-2413	chr3_13156	aatttgggggactgctt	7	4	11	novel_bta-miR
chrx_47265_mature	chrx_47265	ttttggacttagagttg	4	3	7	unannotated_novel_miR
chr2_7225_mature@@ssc-miR-214	chr2_7225	acagcgggcacagacag	7	17	24	novel_ssc-miR
chr21_40660_mature	chr21_40660	tcagtgggctgtgtttctt	17	7	24	unannotated_novel_miR
chr25_44843_mature	chr25_44843	catcttgcgttgagtgg	9	1	10	unannotated_novel_miR
chr25_44843_star	chr25_44843	gagttgcggcaggaaacttgg	3	2	5	unannotated_novel_miR
chr25_44844_mature	chr25_44844	catcttgcgttgagtgg	9	1	10	unannotated_novel_miR
chr8_22058_mature	chr8_22058	cttggacagctaacatt	4	3	7	unannotated_novel_miR
chrx_48497_mature	chrx_48497	cctggatggagggatgat	10	1	11	unannotated_novel_miR
chr12_27869_mature	chr12_27869	cctcaggatctggaacc	2	0	2	unannotated_novel_miR
chr12_28654_mature	chr12_28654	cctcaggatctggaacc	2	0	2	unannotated_novel_miR
chr15_34009_mature@@bta-miR-2319a	chr15_34009	ctactctgtattaggca	0	1	1	novel_bta-miR
chr15_34010_mature@@bta-miR-2319a	chr15_34010	ctactctgtattaggca	0	1	1	novel_bta-miR
chr9_24275_mature	chr9_24275	cagtgtaggaaatgcct	16	3	19	unannotated_novel_miR
chr14_32287_mature	chr14_32287	ccaaaaatgtaggaggca	13	12	25	unannotated_novel_miR
chr17_36504_mature@@bta-miR-301b	chr17_36504	cagtgcaatgatattgtcaaag	2	12	14	novel_bta-miR
chr11_26749_mature@@bta-miR-2482	chr11_26749	caaagggacaaagaaactc	9	7	16	novel_bta-miR
chr11_26750_mature@@bta-miR-2482	chr11_26750	caaagggacaaagaaactc	9	7	16	novel_bta-miR
chrx_47256_mature@@ssc-miR-20b	chrx_47256	caaagtgctcacagtgcaggta	22	52	74	novel_ssc-miR
chr2_8164_mature	chr2_8164	ctgtggtcagttggtgct	3	13	16	unannotated_novel_miR
chr14_31912_mature	chr14_31912	cttggtcctgggctggtgtggctg	63	9	72	unannotated_novel_miR
chr3_11880_mature@@bta-miR-2486-3p	chr3_11880	tgtagataaaaatctgtga	8	1	9	novel_bta-miR
chr7_21061_mature@@hsa-miR-4468	chr7_21061	aaggatgagattgtaga	8	4	12	novel_hsa-miR
chrx_47433_mature	chrx_47433	gagatatttgggggact	13	9	22	unannotated_novel_miR
chr22_41779_mature@@hsa-miR-4749-3p	chr22_41779	cgtaatgggggcaggagt	4	6	10	novel_hsa-miR
chr10_25039_mature	chr10_25039	tggcctgtagcctctgccc	34	15	49	unannotated_novel_miR
chr12_27839_mature@@ssc-miR-34c	chr12_27839	aattgaggtgtagttagcaaa	4	5	9	novel_ssc-miR
chr22_41616_mature@@hsa-miR-4427	chr22_41616	ctaagaacatctgaatagagac	30	14	44	novel_hsa-miR
chr23_42685_mature@@bta-miR-6528	chr23_42685	ctcagggaaggagtgtagac	14	2	16	novel_bta-miR
chr23_42686_mature@@bta-miR-6528	chr23_42686	ctcagggaaggagtgtagac	14	2	16	novel_bta-miR
chr1_914_mature@@bta-miR-1584-5p	chr1_914	catctggggctggactggag	21	17	38	novel_bta-miR
chr24_43915_mature	chr24_43915	catgttggtgcttcagttt	28	6	34	unannotated_novel_miR
chr17_36084_mature	chr17_36084	gataggactgtaaaacc	8	2	10	unannotated_novel_miR
chr9_23081_mature	chr9_23081	tggatgtggtagaaaca	4	4	8	unannotated_novel_miR
chr24_43743_mature@@hsa-miR-4763-5p	chr24_43743	caggagggctgggcaact	4	3	7	novel_hsa-miR
chr13_30086_mature@@ssc-miR-4336	chr13_30086	tggagaactctgtggcc	7	0	7	novel_ssc-miR
chrx_46535_mature@@hsa-miR-5009-3p	chrx_46535	gattttggactttagagttg	4	7	11	novel_hsa-miR
chr2_9010_mature	chr2_9010	tgtgattattgtagaaa	6	5	11	unannotated_novel_miR
chr2_9009_mature	chr2_9009	tgtgattattgtagaaa	6	5	11	unannotated_novel_miR
chr12_29230_mature@@bta-miR-1271	chr12_29230	cttggcacctagtaggtact	5	12	17	novel_bta-miR
chr18_37118_mature@@ssc-miR-378	chr18_37118	actggacttagagtcagag	0	3	3	novel_ssc-miR
chr14_31438_mature	chr14_31438	tttgggaaagggactct	0	3	3	unannotated_novel_miR
chr14_31437_mature	chr14_31437	tttgggaaagggactct	0	3	3	unannotated_novel_miR
chr18_37021_mature	chr18_37021	cttaggagagattgcttt	10	6	16	unannotated_novel_miR
chr14_31846_mature	chr14_31846	agactggagagactctg	3	2	5	unannotated_novel_miR
chr11_27484_mature	chr11_27484	tgggattggactggctt	13	4	17	unannotated_novel_miR
chr6_19319_mature	chr6_19319	tggactggctcctctgttc	14	5	19	unannotated_novel_miR
chr3_10479_star	chr3_10479	tcttcatttggagttgaggcaggaa	1	0	1	unannotated_novel_miR
chr3_10479_mature	chr3_10479	tcaggtttcttctccagtgctgac	14	11	25	unannotated_novel_miR
chrx_47656_mature	chrx_47656	ctttttttttggtttgt	5	1	6	unannotated_novel_miR
chr7_21620_star	chr7_21620	gtgcagtctttagggcttt	2	1	3	unannotated_novel_miR
chr7_21620_mature	chr7_21620	cagtctgtagggctttatc	2	1	3	unannotated_novel_miR
chr26_45571_mature	chr26_45571	tttaaggatttgaatagtt	1	10	11	unannotated_novel_miR
chr12_29028_mature@@hsa-miR-650	chr12_29028	ctggatctgagagcgctctgc	24	10	34	novel_hsa-miR
chr2_6197_mature	chr2_6197	tttacaatgtcataaaa	4	4	8	unannotated_novel_miR
chr18_37867_mature	chr18_37867	cgtgggctgctctctagt	7	0	7	unannotated_novel_miR
chr9_23663_mature	chr9_23663	gcttgtcttgttgtggagt	1	0	1	unannotated_novel_miR
chr14_31895_mature@@bta-miR-449d	chr14_31895	cctgggctgtgtgcctt	6	4	10	novel_bta-miR
chr11_27021_star@@hsa-miR-4285	chr11_27021	ttcagtcgagtccgactc	2	1	3	novel_hsa-miR
chr11_27021_mature	chr11_27021	cgtcgggcttctctgtcc	65	34	99	unannotated_novel_miR
chr3_9918_mature	chr3_9918	ctggtgtactgttgtag	6	1	7	unannotated_novel_miR
chr3_9917_mature	chr3_9917	ctggtgtactgttgtag	6	1	7	unannotated_novel_miR
chr4_15063_mature	chr4_15063	cattctgtctagtgtgat	0	7	7	unannotated_novel_miR
chr13_30309_mature@@bta-miR-320b	chr13_30309	gggtggagagggtggag	6	4	10	novel_bta-miR
chr26_45883_mature@@bta-miR-1584-5p	chr26_45883	cgtgggggtgggctggg	7	1	8	novel_bta-miR
chr2_7548_star	chr2_7548	ctctttggcttccgata	1	0	1	unannotated_novel_miR
chr2_7548_mature	chr2_7548	caaaatggcaaaagggg	2	4	6	unannotated_novel_miR
chr4_15181_mature@@hsa-miR-5091	chr4_15181	cagagactgtgctgtga	7	0	7	novel_hsa-miR
chr4_14081_mature	chr4_14081	cattcagccatgtcgaact	5	7	12	unannotated_novel_miR
chr3_12580_star	chr3_12580	gagtcaatataggg	2	0	2	unannotated_novel_miR
chr3_12580_mature	chr3_12580	cagtgtatctagagtgg	5	0	5	unannotated_novel_miR
chr13_29898_mature	chr13_29898	cttctggaacctgccata	7	0	7	unannotated_novel_miR
chr14_31531_star	chr14_31531	cctcagtcctgaagagagagaaggacc	2	0	2	unannotated_novel_miR
chr14_31531_mature	chr14_31531	ctccgagttctggggactggaaa	40	13	53	unannotated_novel_miR
chr20_39649_mature@@bta-miR-2471-3p	chr20_39649	caagcagggctgtaaag	7	0	7	novel_bta-miR
chr19_38116_mature@@bta-miR-26b	chr19_38116	ttcaagtaattcaggaca	0	1	1	novel_bta-miR
chr16_35234_mature@@bta-miR-2324	chr16_35234	cagggtcggggttggggg	4	0	4	novel_bta-miR
chr16_35233_mature@@bta-miR-2324	chr16_35233	cagggtcggggttggggg	4	0	4	novel_bta-miR
chr11_26937_star	chr11_26937	tttgcagtaacaggtgtgaac	0	6	6	unannotated_novel_miR
chr11_26937_mature	chr11_26937	atcatgtatgatactgcaaac	0	6	6	unannotated_novel_miR
chr2_5062_mature@@bta-miR-2466-5p	chr2_5062	tgtagtggggcagtaga	15	2	17	novel_bta-miR
chr3_9514_mature	chr3_9514	cctggagggcaacacctc	897	405	1302	unannotated_novel_miR
chr13_29753_mature	chr13_29753	tcgcaaagagctggacatga	11	1	12	unannotated_novel_miR
chr13_29753_star@@ssc-miR-574	chr13_29753	cacacacccatggctctgctgtgac	2	0	2	novel_ssc-miR
chr7_21408_mature	chr7_21408	cgggagacgcagaagct	9	5	14	unannotated_novel_miR
chr26_45401_mature	chr26_45401	tgctggactttggaactctgtgat	7	7	14	unannotated_novel_miR
chr1_3919_mature	chr1_3919	aaagcaggatttagactacaat	5	30	35	unannotated_novel_miR
chr1_3919_star	chr1_3919	ttgtcgttccccctgctaaa	0	4	4	unannotated_novel_miR
chr11_26983_star	chr11_26983	gtggatcacggatcaccat	0	1	1	unannotated_novel_miR
chr11_26983_mature	chr11_26983	ctttagtcttgacttcact	44	8	52	unannotated_novel_miR
chr6_19286_star	chr6_19286	tgtcttcaatatatt	3	0	3	unannotated_novel_miR
chr6_19286_mature	chr6_19286	taatatcctggagagct	9	0	9	unannotated_novel_miR
chr2_9362_mature	chr2_9362	tttttgtgggggcttgt	8	7	15	unannotated_novel_miR
chr11_27650_mature@@bta-miR-2431-5p	chr11_27650	ttgctccctccacacttcc	5	9	14	novel_bta-miR
chr3_10046_mature@@hsa-miR-4507	chr3_10046	cttgttgggctggggcctgg	33	17	50	novel_hsa-miR
chr26_45289_mature@@ssc-miR-708-3p	chr26_45289	cgggtgtctagactgtggtgttt	10	12	22	novel_ssc-miR
chr4_15453_mature@@bta-miR-2326	chr4_15453	cccttcctctggctctgtaggcat	14	6	20	novel_bta-miR
chr7_20724_mature	chr7_20724	cgtggttggatgccgaatt	16	8	24	unannotated_novel_miR
chr20_40250_mature	chr20_40250	gagccgcgggctggacctcg	8	15	23	unannotated_novel_miR
chr3_9817_mature@@ssc-miR-30e-3p	chr3_9817	attttggtcggatgttgagtttac	48	11	59	novel_ssc-miR
chr15_33570_mature@@ssc-miR-326	chr15_33570	ttctccccttcctccctgccc	12	34	46	novel_ssc-miR
chr2_4613_mature@@bta-miR-2442	chr2_4613	cgggctgtgggtgaaggtga	28	11	39	novel_bta-miR
chr13_29676_mature	chr13_29676	ctggagttggacatggaa	14	11	25	unannotated_novel_miR
chr7_21262_mature	chr7_21262	taacatgtttgtaggtgt	8	2	10	unannotated_novel_miR
chr12_28252_mature@@hsa-miR-4687-5p	chr12_28252	cagagggaggagggctg	0	2	2	novel_hsa-miR
chr6_19257_mature	chr6_19257	ctgctgttggtcatctt	2	4	6	unannotated_novel_miR
chr1_259_mature	chr1_259	cttaacacgtaggaaat	6	0	6	unannotated_novel_miR
chrx_46412_mature@@hsa-miR-618	chrx_46412	caatgaaggacaagtagatg	23	12	35	novel_hsa-miR
chrx_46412_star	chrx_46412	ttcttgctttttttttttttt	0	1	1	unannotated_novel_miR
chr23_42267_star	chr23_42267	gggggctttggggatatgcat	0	2	2	unannotated_novel_miR
chr23_42267_mature	chr23_42267	tgcatggactgtcctct	5	4	9	unannotated_novel_miR
chr14_31055_mature@@hsa-miR-3972	chr14_31055	catttccgggggggctggcagt	34	19	53	novel_hsa-miR
chr1_2558_mature@@bta-miR-2442	chr1_2558	ctgggctgtggggtctgg	9	1	10	novel_bta-miR
chr14_31753_mature	chr14_31753	aaatgtcagggctgcagt	12	0	12	unannotated_novel_miR
chr21_40959_mature	chr21_40959	cttgaaaatactgtatatt	6	0	6	unannotated_novel_miR
chr5_17280_mature	chr5_17280	tgggatgggggctctgag	6	1	7	unannotated_novel_miR
chr7_21471_mature	chr7_21471	ccacaaaaccctccctt	4	5	9	unannotated_novel_miR
chr9_24445_mature@@bta-miR-2466-5p	chr9_24445	caccggactcctctgtct	36	28	64	novel_bta-miR
chr9_24445_star	chr9_24445	ggcaagaattctggagtgg	23	21	44	unannotated_novel_miR
chr8_21667_star	chr8_21667	ccccagttcgattcctaggt	1	0	1	unannotated_novel_miR
chr8_21667_mature@@hsa-miR-4302	chr8_21667	cttgtggctcagctggtaa	12	2	14	novel_hsa-miR
chr22_42247_mature@@ssc-miR-487b	chr22_42247	ctggccctgtcctgtca	5	1	6	novel_ssc-miR
chr17_36443_mature@@bta-miR-2287	chr17_36443	tttctgggactgggttc	4	2	6	novel_bta-miR
chr13_29928_mature@@hsa-miR-3158-3p	chr13_29928	ccctggcttcctctctctga	7	2	9	novel_hsa-miR
chr10_25409_star@@hsa-miR-130b-5p	chr10_25409	tgagcaacagggaagc	0	2	2	novel_hsa-miR
chr10_25409_mature@@hsa-miR-339-3p	chr10_25409	ctgctctgtcgtctctc	7	1	8	novel_hsa-miR
chrx_46305_mature	chrx_46305	agagaaggactgggagt	5	1	6	unannotated_novel_miR
chr13_30473_mature	chr13_30473	agagaaggactgggagt	6	1	7	unannotated_novel_miR
chr20_39195_mature	chr20_39195	cacctagagttggatatc	7	0	7	unannotated_novel_miR
chr24_44019_mature@@hsa-miR-3936	chr24_44019	tcagggtgtatggccagta	11	2	13	novel_hsa-miR
chr6_19115_mature	chr6_19115	ttcacatctgtgggact	7	1	8	unannotated_novel_miR
chr20_39172_mature	chr20_39172	catgtgggctggtctcc	5	0	5	unannotated_novel_miR
chr25_44645_mature	chr25_44645	cttctcctcactccgtcc	2	4	6	unannotated_novel_miR
chr26_45673_mature	chr26_45673	ctactccttagttgcggtg	9	0	9	unannotated_novel_miR
chr26_45673_star	chr26_45673	tccgttggtaaagaatctgc	1	0	1	unannotated_novel_miR
chr10_25288_mature@@hsa-miR-4668-3p	chr10_25288	ttgatttaaaacaaaaag	7	0	7	novel_hsa-miR
chr23_43322_mature	chr23_43322	tcgaggaagtctgcgcccgg	0	9	9	unannotated_novel_miR
chr14_31704_mature@@hsa-miR-6090	chr14_31704	tgccccgccccttggttgcc	6	19	25	novel_hsa-miR
chr17_36037_mature@@bta-miR-2287	chr17_36037	agctgggactgggggag	1	4	5	novel_bta-miR
chr17_35387_mature	chr17_35387	aggacctagataaataa	6	0	6	unannotated_novel_miR
chr9_23485_mature	chr9_23485	ccttgatctgtgactaa	7	0	7	unannotated_novel_miR
chr26_45299_mature@@hsa-miR-4699-3p	chr26_45299	catgtccgactctgcaatccc	8	5	13	novel_hsa-miR
chr23_43324_mature@@ssc-miR-196b-3p	chr23_43324	catgtcgtgctgtttcc	3	6	9	novel_ssc-miR
chrx_47893_mature@@bta-miR-2474	chrx_47893	caggcactggaaggaggc	10	3	13	novel_bta-miR
chr4_14373_mature	chr4_14373	tgggacttttagagaactctgtta	32	10	42	unannotated_novel_miR
chr1_286_mature	chr1_286	tgtggtcttgggctctggg	28	23	51	unannotated_novel_miR
chr15_33359_mature@@hsa-miR-3168	chr15_33359	cagctgactgtagaaac	0	7	7	novel_hsa-miR
chr15_33359_star@@hsa-miR-1234-3p	chr15_33359	gttctggggtgggtggt	3	3	6	novel_hsa-miR
chr8_22409_mature	chr8_22409	tctctgttctctgtctct	4	0	4	unannotated_novel_miR
chr2_6398_mature	chr2_6398	attctgattgttttaag	0	9	9	unannotated_novel_miR
chr8_21833_star	chr8_21833	gcggggggggctgctga	1	1	2	unannotated_novel_miR
chr8_21833_mature	chr8_21833	ccgcagaactccctgcc	0	7	7	unannotated_novel_miR
chr3_12281_mature	chr3_12281	catggactgtatagttt	7	3	10	unannotated_novel_miR
chr5_17117_mature@@hsa-miR-1229-5p	chr5_17117	ctttgggggagaacctc	3	3	6	novel_hsa-miR
chr17_35654_mature@@bta-miR-433	chr17_35654	tgtgtgggctcctctgtc	0	6	6	novel_bta-miR
chr23_42661_mature@@ssc-miR-339	chr23_42661	caaggaggacaggtggg	3	1	4	novel_ssc-miR
chr21_41107_mature@@bta-miR-2299-5p	chr21_41107	cactgtcattctctgaaa	8	1	9	novel_bta-miR
chr18_37640_mature@@ssc-miR-370	chr18_37640	cgctgtccccagcaggg	2	0	2	novel_ssc-miR
chr18_37639_mature@@ssc-miR-370	chr18_37639	cgctgtccccagcaggg	2	0	2	novel_ssc-miR
chr23_42657_mature@@bta-miR-1271	chr23_42657	ctttggataagtactcaga	6	1	7	novel_bta-miR
chr14_31263_star	chr14_31263	ttcagttgctcagtcatgt	12	5	17	unannotated_novel_miR
chr14_31263_mature@@ssc-miR-455-3p	chr14_31263	tgtgatcccatggactgtat	226	92	318	novel_ssc-miR
chr1_3498_mature@@bta-miR-1271	chr1_3498	tttggcacctagtaagtact	0	5	5	novel_bta-miR
chr19_38696_mature	chr19_38696	ccagggaggactgggacc	6	0	6	unannotated_novel_miR
chr1_3210_mature	chr1_3210	cttgagaggactgcttt	5	3	8	unannotated_novel_miR
chr12_29137_mature@@bta-miR-411c-3p	chr12_29137	ctttgaactgatccaaa	7	0	7	novel_bta-miR
chr4_15373_mature@@bta-miR-592	chr4_15373	ttgtgtcaatatgcgatg	0	7	7	novel_bta-miR
chr3_9890_star	chr3_9890	tcccggttcaatgcatgatactgg	4	1	5	unannotated_novel_miR
chr3_9890_mature	chr3_9890	cagagggatggtatggggagggag	16	4	20	unannotated_novel_miR
chr4_15205_mature	chr4_15205	ggtgagggggttgtagg	2	1	3	unannotated_novel_miR
chr4_15206_mature	chr4_15206	ggtgagggggttgtagg	2	1	3	unannotated_novel_miR
chr25_44674_mature	chr25_44674	ctctgtgactgtttcctcat	2	6	8	unannotated_novel_miR
chr3_13621_mature	chr3_13621	cagacttgggggacagct	4	2	6	unannotated_novel_miR
chr15_33925_mature@@hsa-miR-4429	chr15_33925	cttgtgggctgagaggg	2	5	7	novel_hsa-miR
chr26_45590_mature	chr26_45590	ctgtggggactataaact	23	5	28	unannotated_novel_miR
chr25_45064_mature@@hsa-miR-4539	chr25_45064	ctgatgggctgagctct	3	0	3	novel_hsa-miR
chr25_45063_mature@@hsa-miR-4539	chr25_45063	ctgatgggctgagctct	3	0	3	novel_hsa-miR
chr12_29045_mature	chr12_29045	tgttgtcgggtgggggcat	29	5	34	unannotated_novel_miR
chr1_818_mature	chr1_818	tgaaaatgacgtgacggactt	3	9	12	unannotated_novel_miR
chr18_37018_mature	chr18_37018	tgaaaatgacgtgacggactt	3	9	12	unannotated_novel_miR
chr5_16884_mature@@bta-miR-2330-5p	chr5_16884	ctgtgaggactggattggtatgcc	15	6	21	novel_bta-miR
chr5_16883_mature@@bta-miR-2330-5p	chr5_16883	ctgtgaggactggattggtatgcc	15	6	21	novel_bta-miR
chr6_18746_mature	chr6_18746	cttcatatctgacctgtagagt	40	11	51	unannotated_novel_miR
chr6_18186_mature	chr6_18186	ctagtctggaactgtctga	7	4	11	unannotated_novel_miR
chr17_36395_mature	chr17_36395	tagagagaacccccaga	3	6	9	unannotated_novel_miR
chr1_111_mature@@hsa-miR-4429	chr1_111	atgggctgagagtctgggg	16	10	26	novel_hsa-miR
chr1_2489_mature	chr1_2489	caaggactggacgctgagca	15	0	15	unannotated_novel_miR
chr6_17969_mature	chr6_17969	ttgactcgggctgatactgcctt	42	14	56	unannotated_novel_miR
chr2_8290_mature@@bta-miR-2466-3p	chr2_8290	caatccctccgtctgactc	0	4	4	novel_bta-miR
chr2_7654_star	chr2_7654	gtcctacctctcctgggg	2	0	2	unannotated_novel_miR
chr2_7654_mature	chr2_7654	atcagttgggtcaggacc	13	4	17	unannotated_novel_miR
chr21_40676_mature	chr21_40676	tccggatacctgaaaca	0	3	3	unannotated_novel_miR
chr26_45955_mature	chr26_45955	atgcatgtaggacgaggc	1	1	2	unannotated_novel_miR
chr3_11372_mature	chr3_11372	atgcatgtaggacgaggc	1	1	2	unannotated_novel_miR
chr3_11497_mature@@hsa-miR-4440	chr3_11497	cctctcgggcttgctggat	44	16	60	novel_hsa-miR
chr5_15740_mature	chr5_15740	ctgggctctgttttcttcct	4	3	7	unannotated_novel_miR
chr8_22712_mature@@bta-miR-2420	chr8_22712	ctgaagaataaactgtaa	7	2	9	novel_bta-miR
chr16_34262_mature@@bta-miR-582	chr16_34262	ttacagttgttcaaccagtta	3	8	11	novel_bta-miR
chr16_34262_star@@ssc-miR-582	chr16_34262	aaccagttgaacaactgaacc	5	12	17	novel_ssc-miR
chr3_11239_mature	chr3_11239	ctgaaccactgaactacc	5	1	6	unannotated_novel_miR
chr7_21139_mature	chr7_21139	tttggaggaaaaggtaca	7	0	7	unannotated_novel_miR
chr7_21140_mature	chr7_21140	tttggaggaaaaggtaca	7	0	7	unannotated_novel_miR
chr15_33831_mature@@hsa-miR-4688	chr15_33831	tatgaggacctgggccgcctgaa	23	10	33	novel_hsa-miR
chr15_33831_star	chr15_33831	tcacggcgtcttaggcactggacc	7	0	7	unannotated_novel_miR
chr14_32362_mature	chr14_32362	tgactctctgttccttggccccc	21	23	44	unannotated_novel_miR
chr2_7123_mature	chr2_7123	caagcaggtagttggatt	9	0	9	unannotated_novel_miR
chr9_23217_mature	chr9_23217	tgaccaccctgacgccccag	2	3	5	unannotated_novel_miR
chr13_29655_mature	chr13_29655	cctctgctcgtcaggaca	11	5	16	unannotated_novel_miR
chr3_11088_mature@@ssc-miR-378	chr3_11088	tgtgaactctgactccat	7	3	10	novel_ssc-miR
chr3_12839_mature	chr3_12839	gtgttgggctcgggctg	11	3	14	unannotated_novel_miR
chr2_8127_mature	chr2_8127	gtaaagttggattgaaaaca	16	8	24	unannotated_novel_miR
chrx_48844_mature	chrx_48844	cattgggctgtggatcc	8	3	11	unannotated_novel_miR
chr11_27711_mature	chr11_27711	ggtgtggagtggacatgg	7	0	7	unannotated_novel_miR
chr4_14228_star	chr4_14228	cctttttagaaacatg	2	0	2	unannotated_novel_miR
chr12_29289_mature	chr12_29289	attgctgtagggcttcttcacc	28	4	32	unannotated_novel_miR
chr16_34541_mature	chr16_34541	caacggtgtcggaaagctg	11	9	20	unannotated_novel_miR
chr6_18203_mature	chr6_18203	tgttaaaagacatttgaa	6	5	11	unannotated_novel_miR
chr1_2430_star	chr1_2430	ttagagccttctgagatagaaaga	1	0	1	unannotated_novel_miR
chr1_2430_mature@@hsa-miR-939-5p	chr1_2430	ctgaatgagaggctctggg	10	1	11	novel_hsa-miR
chr20_40009_mature	chr20_40009	acgggtgggagctctgg	7	5	12	unannotated_novel_miR
chr2_9378_mature	chr2_9378	tgttagatgtttgttct	0	4	4	unannotated_novel_miR
chr7_20378_mature@@bta-miR-2284x	chr7_20378	tgaaaagttccttcgggt	79	199	278	novel_bta-miR
chr7_20378_star@@bta-miR-2285m	chr7_20378	cctaaatgaactttttgt	2	2	4	novel_bta-miR
chr2_4701_mature	chr2_4701	tggggcttgaactcaga	0	2	2	unannotated_novel_miR
chr2_4702_mature	chr2_4702	tggggcttgaactcaga	0	2	2	unannotated_novel_miR
chr24_43773_mature	chr24_43773	catagggtctttctccagt	0	3	3	unannotated_novel_miR
chr14_32486_mature	chr14_32486	catagggtctttctccagt	0	3	3	unannotated_novel_miR
chr5_16062_mature@@bta-miR-2442	chr5_16062	caggggctgtggggaaga	17	8	25	novel_bta-miR
chr5_17392_mature@@bta-miR-2452	chr5_17392	aaatgaaaaaaggaaag	0	5	5	novel_bta-miR
chr15_33782_mature@@bta-miR-2285a	chr15_33782	attttattcagtttctgtg	0	5	5	novel_bta-miR
chr18_37957_mature	chr18_37957	ctctgggcagtgggtctc	1	0	1	unannotated_novel_miR
chr19_38952_mature	chr19_38952	ctctgggcagtgggtctc	1	0	1	unannotated_novel_miR
chr19_38951_mature	chr19_38951	ctctgggcagtgggtctc	1	0	1	unannotated_novel_miR
chr18_37518_mature@@bta-miR-2379	chr18_37518	caaagggctgctggagt	3	4	7	novel_bta-miR
chr5_17449_mature@@hsa-miR-4753-5p	chr5_17449	tctcttcctttgtgttc	0	6	6	novel_hsa-miR
chr11_26650_mature	chr11_26650	ctaagtaaggtatagggg	0	3	3	unannotated_novel_miR
chrx_48116_mature	chrx_48116	actgctttgagttttct	5	0	5	unannotated_novel_miR
chr25_44472_mature	chr25_44472	tgtgggactctttgcacttc	19	7	26	unannotated_novel_miR
chr13_29469_mature@@hsa-miR-4749-5p	chr13_29469	cctgtccccgccttcaccc	0	13	13	novel_hsa-miR
chr1_2981_mature@@hsa-miR-1203	chr1_2981	cctttcctggctccgcc	5	0	5	novel_hsa-miR
chr5_16208_mature	chr5_16208	ctgcggctctgtagcggg	4	0	4	unannotated_novel_miR
chr5_16207_mature	chr5_16207	ctgcggctctgtagcggg	4	0	4	unannotated_novel_miR
chr1_3477_mature@@hsa-miR-1277-5p	chr1_3477	ctgtttatatatattttagat	0	5	5	novel_hsa-miR
chr4_15273_mature	chr4_15273	cactttggattagttgg	2	1	3	unannotated_novel_miR
chr4_15274_mature	chr4_15274	cactttggattagttgg	2	1	3	unannotated_novel_miR
chr3_9461_mature	chr3_9461	tgtagttaacttctgcac	4	0	4	unannotated_novel_miR
chr3_9462_mature	chr3_9462	tgtagttaacttctgcac	4	0	4	unannotated_novel_miR
chr12_29340_mature	chr12_29340	ccttatattgagttggc	7	16	23	unannotated_novel_miR
chr6_19341_mature	chr6_19341	gttggcaaggatgtgtagaa	7	9	16	unannotated_novel_miR
chr1_3324_mature	chr1_3324	aggagagatgaggaact	5	0	5	unannotated_novel_miR
chr3_10214_mature	chr3_10214	cttgggctgccctgtagtt	11	3	14	unannotated_novel_miR
chr18_37059_mature	chr18_37059	gaatagacttaggactc	2	0	2	unannotated_novel_miR
chr18_37060_mature	chr18_37060	gaatagacttaggactc	2	0	2	unannotated_novel_miR
chr9_24645_mature	chr9_24645	gtgtgtctccttcaatt	7	7	14	unannotated_novel_miR
chr2_5686_mature	chr2_5686	cctcttggacctgtacc	1	6	7	unannotated_novel_miR
chr21_41312_mature@@bta-miR-1248	chr21_41312	cattagcacagtagcac	5	0	5	novel_bta-miR
chrx_46513_mature	chrx_46513	cctattctgggttgtaa	5	0	5	unannotated_novel_miR
chr14_31834_mature	chr14_31834	ctggagctggagaacctg	7	5	12	unannotated_novel_miR
chr4_15195_mature@@bta-miR-2888	chr4_15195	cctggggtggggggaag	5	0	5	novel_bta-miR
chr25_45016_mature	chr25_45016	tggggagccaagtgcac	2	4	6	unannotated_novel_miR
chr6_19489_mature	chr6_19489	gtggattgtggagattc	2	3	5	unannotated_novel_miR
chr3_11803_mature@@bta-miR-1584-3p	chr3_11803	catgagtctgaggtctgct	0	1	1	novel_bta-miR
chr3_11804_mature@@bta-miR-1584-3p	chr3_11804	catgagtctgaggtctgct	0	1	1	novel_bta-miR
chr7_20770_mature	chr7_20770	gaatgttgtggggggta	4	2	6	unannotated_novel_miR
chr15_33973_mature	chr15_33973	tatgtagatactctgtc	5	0	5	unannotated_novel_miR
chr3_13080_mature	chr3_13080	tgggactctgagaaccc	7	3	10	unannotated_novel_miR
chr3_10567_mature@@hsa-miR-3683	chr3_10567	ctttcttggaagtagtt	5	0	5	novel_hsa-miR
chr6_18910_mature	chr6_18910	acactgattgtctcttcc	0	5	5	unannotated_novel_miR
chr20_39566_mature	chr20_39566	tatacagttggccttgaaca	5	2	7	unannotated_novel_miR
chr20_39566_star@@hsa-miR-3689e	chr20_39566	atccatggttcctgtacat	0	2	2	novel_hsa-miR
chr4_15391_mature@@bta-miR-129-5p	chr4_15391	cacagcaagcccacacc	5	0	5	novel_bta-miR
chr3_12264_mature	chr3_12264	ctgatgagtagaagcaa	5	0	5	unannotated_novel_miR
chr1_4199_mature	chr1_4199	ctgcaggagaaaggggct	6	5	11	unannotated_novel_miR
chr3_10464_mature	chr3_10464	ggtttgtcggggaacttcttg	8	7	15	unannotated_novel_miR
chr3_12549_mature@@ssc-miR-187	chr3_12549	cttcttgtgttgcggagc	4	3	7	novel_ssc-miR
chr10_25273_mature@@ssc-miR-452	chr10_25273	ctgccagtttcctctggcc	58	28	86	novel_ssc-miR
chr22_41800_mature	chr22_41800	tttttactgtaactctc	1	4	5	unannotated_novel_miR
chr13_30942_mature	chr13_30942	cacggattgtagcaagaag	31	11	42	unannotated_novel_miR
chr20_39559_mature	chr20_39559	cttggacttgtgaaacccaga	19	5	24	unannotated_novel_miR
chr14_31112_mature	chr14_31112	cctagctgcgagggaga	4	3	7	unannotated_novel_miR
chr12_28795_mature	chr12_28795	catgtggaggcacatgg	5	0	5	unannotated_novel_miR
chr8_22794_mature	chr8_22794	ttttgttggattctttg	1	2	3	unannotated_novel_miR
chr18_37951_mature	chr18_37951	cctgggtcctgaggcat	5	0	5	unannotated_novel_miR
chr7_21575_mature@@hsa-miR-4742-3p	chr7_21575	cttcgggcaaaggagaagggggc	5	0	5	novel_hsa-miR
chr2_7716_mature@@ssc-miR-4331	chr2_7716	ctgggctgtggtgacct	6	2	8	novel_ssc-miR
chr13_30428_mature@@ssc-miR-671-5p	chr13_30428	cctgagggctggagggtc	2	0	2	novel_ssc-miR
chr3_11922_mature@@ssc-miR-671-5p	chr3_11922	cctgagggctggagggtc	2	0	2	novel_ssc-miR
chr23_42894_mature	chr23_42894	tcctggactgtggattaga	4	2	6	unannotated_novel_miR
chr9_23642_mature	chr9_23642	tgtgtctgacttaagag	11	7	18	unannotated_novel_miR
chr11_26923_mature	chr11_26923	cttgtgagaggggagga	8	1	9	unannotated_novel_miR
chr6_18944_mature@@bta-miR-2455	chr6_18944	ctatcagggaggcagga	1	1	2	novel_bta-miR
chr10_24954_mature@@bta-miR-2455	chr10_24954	ctatcagggaggcagga	1	3	4	novel_bta-miR
chr16_34414_mature	chr16_34414	cttgttggtctgttaag	4	1	5	unannotated_novel_miR
chr7_20939_mature	chr7_20939	cttgttggtctgttaag	0	1	1	unannotated_novel_miR
chr1_1350_mature	chr1_1350	ctaggctgggtgaatctcaag	0	5	5	unannotated_novel_miR
chr13_29882_mature	chr13_29882	ttttatctgacttaggg	6	2	8	unannotated_novel_miR
chr16_35221_mature@@hsa-miR-4709-3p	chr16_35221	ttttgctctgtagctac	5	0	5	novel_hsa-miR
chr6_17821_mature	chr6_17821	caagcactctgaactga	11	1	12	unannotated_novel_miR
chr20_39892_mature@@bta-miR-2442	chr20_39892	ccccggggctgtggggg	2	0	2	novel_bta-miR
chr20_39891_mature@@bta-miR-2442	chr20_39891	ccccggggctgtggggg	2	0	2	novel_bta-miR
chr7_19718_mature	chr7_19718	catttttctaatgggat	8	0	8	unannotated_novel_miR
chr9_23141_mature	chr9_23141	cagaaggattagggtcc	0	5	5	unannotated_novel_miR
chr22_41574_mature@@hsa-miR-4707-5p	chr22_41574	ccccccgcccgcgccgcccc	2	2	4	novel_hsa-miR
chr22_41574_star	chr22_41574	gggggggggggggggggggg	100	42	142	unannotated_novel_miR
chr16_34742_mature	chr16_34742	tgtggtgtctgggtgtc	5	2	7	unannotated_novel_miR
chr17_36313_mature	chr17_36313	ctcttctggtaacactt	5	2	7	unannotated_novel_miR
chr7_19725_mature	chr7_19725	cttaatttcattttgact	7	3	10	unannotated_novel_miR
chr4_14964_mature@@bta-miR-6119-5p	chr4_14964	tttaaaaaattgggtaa	5	0	5	novel_bta-miR
chr8_22753_mature@@hsa-miR-501-5p	chr8_22753	cttgtccctgggggttat	3	1	4	novel_hsa-miR
chr23_42915_mature@@hsa-miR-501-5p	chr23_42915	cttgtccctgggggttat	2	1	3	novel_hsa-miR
chr22_41791_mature	chr22_41791	ctcctgtcaaattgcag	2	5	7	unannotated_novel_miR
chr7_20401_mature	chr7_20401	aattgcagaattcagtga	3	8	11	unannotated_novel_miR
chr10_25403_mature	chr10_25403	tgtgttatgctcttgac	5	0	5	unannotated_novel_miR
chr6_18429_mature	chr6_18429	tgttgatttaagggctcctagc	11	8	19	unannotated_novel_miR
chr14_32327_mature	chr14_32327	ccagggtcgttgttttt	8	9	17	unannotated_novel_miR
chr25_44500_mature@@bta-miR-2284b	chr25_44500	cattttggtttttatgc	5	0	5	novel_bta-miR
chr19_38253_mature@@bta-miR-2324	chr19_38253	actggttggggcatgaa	4	2	6	novel_bta-miR
chr18_36907_mature	chr18_36907	gtgtgtgcggtgtgtct	2	0	2	unannotated_novel_miR
chr18_36908_mature	chr18_36908	gtgtgtgcggtgtgtct	2	0	2	unannotated_novel_miR
chr25_44546_mature	chr25_44546	acaggactgagtctgaa	2	1	3	unannotated_novel_miR
chr12_28416_mature	chr12_28416	ttctggcactgagctcc	3	0	3	unannotated_novel_miR
chr5_16919_mature	chr5_16919	ttctggcactgagctcc	6	0	6	unannotated_novel_miR
chr25_44834_mature	chr25_44834	aggatttgaaatatctgaa	4	0	4	unannotated_novel_miR
chr13_29617_mature	chr13_29617	cagggatagagaaaatt	6	0	6	unannotated_novel_miR
chr14_32248_mature	chr14_32248	ctggggtcgggggggcttg	0	1	1	unannotated_novel_miR
chr22_42179_mature	chr22_42179	ctggggtcgggggggcttg	0	1	1	unannotated_novel_miR
chr15_33812_mature	chr15_33812	ctggggtcgggggggcttg	0	1	1	unannotated_novel_miR
chr14_32247_mature	chr14_32247	ctggggtcgggggggcttg	0	1	1	unannotated_novel_miR
chrx_48102_mature	chrx_48102	ctgttgctgggggtggg	1	0	1	unannotated_novel_miR
chr17_36480_mature	chr17_36480	cctgtgagggctgggag	2	0	2	unannotated_novel_miR
chr1_1990_mature	chr1_1990	cctgtgagggctgggag	4	1	5	unannotated_novel_miR
chr15_33784_mature@@bta-miR-2378	chr15_33784	tggggttgtctggacta	1	2	3	novel_bta-miR
chr15_33783_mature@@bta-miR-2378	chr15_33783	tggggttgtctggacta	1	3	4	novel_bta-miR
chr17_35788_mature@@bta-miR-2894	chr17_35788	ctggccctgcctggtga	3	0	3	novel_bta-miR
chr17_35787_mature@@bta-miR-2894	chr17_35787	ctggccctgcctggtga	3	0	3	novel_bta-miR
chr23_42283_mature	chr23_42283	caggactgcgagcccca	5	0	5	unannotated_novel_miR
chr13_30857_mature@@hsa-miR-1227-5p	chr13_30857	gtggggccaggagaggg	3	0	3	novel_hsa-miR
chrx_48040_mature	chrx_48040	cctagtacactctgaca	3	0	3	unannotated_novel_miR
chrx_48039_mature	chrx_48039	cctagtacactctgaca	3	0	3	unannotated_novel_miR
chr20_39897_mature@@hsa-miR-3661	chr20_39897	ttgaacctgggactctgc	5	0	5	novel_hsa-miR
chr20_39897_star	chr20_39897	cagagtcctagccact	5	0	5	unannotated_novel_miR
chrx_48097_mature	chrx_48097	gaaaatgcagtgtgttt	5	0	5	unannotated_novel_miR
chr1_1652_mature	chr1_1652	caacatggatgggaatt	5	1	6	unannotated_novel_miR
chr1_1651_mature	chr1_1651	caacatggatgggaatt	5	1	6	unannotated_novel_miR
chr24_44369_mature	chr24_44369	tcactggcatgtctgac	5	1	6	unannotated_novel_miR
chr22_42060_mature	chr22_42060	tggttgggagtgtgaac	4	0	4	unannotated_novel_miR
chr22_42059_mature	chr22_42059	tggttgggagtgtgaac	4	0	4	unannotated_novel_miR
chr21_41309_mature@@bta-miR-1843	chr21_41309	tagtggtctctgtcagtggtggg	0	2	2	novel_bta-miR
chr1_4473_mature@@hsa-miR-4459	chr1_4473	ctttctggaggaggtggtc	0	2	2	novel_hsa-miR
chr1_4474_mature@@hsa-miR-4459	chr1_4474	ctttctggaggaggtggtc	0	2	2	novel_hsa-miR
chr2_6371_star	chr2_6371	gctcagtcacgtctga	3	1	4	unannotated_novel_miR
chr2_6371_mature	chr2_6371	ctccttggactgtagtcc	0	1	1	unannotated_novel_miR
chr12_27849_mature	chr12_27849	tttgtctgggattcatc	0	4	4	unannotated_novel_miR
chr12_27849_star	chr12_27849	gtgtttaatgccataacaaat	5	0	5	unannotated_novel_miR
chr24_44028_mature	chr24_44028	tccctggatgttctgat	0	1	1	unannotated_novel_miR
chr24_44027_mature	chr24_44027	tccctggatgttctgat	0	1	1	unannotated_novel_miR
chr8_22828_mature	chr8_22828	ctggagactctgagtca	5	0	5	unannotated_novel_miR
chr11_26939_mature	chr11_26939	ccgggctgctcacgttt	12	7	19	unannotated_novel_miR
chr9_23871_mature@@hsa-miR-3193	chr9_23871	gatgtaggatctgaaat	6	1	7	novel_hsa-miR
chr11_26662_mature	chr11_26662	cctcagtgactgacctc	0	5	5	unannotated_novel_miR
chr3_10710_mature	chr3_10710	tctggggactctgcatt	5	0	5	unannotated_novel_miR
chr1_2206_mature	chr1_2206	gatctggggctctgtgacaac	12	0	12	unannotated_novel_miR
chrx_47928_mature	chrx_47928	ataggtctgtagtataat	6	7	13	unannotated_novel_miR
chr12_29029_star@@bta-miR-2397-5p	chr12_29029	ggtggcgcagtggtaagg	0	1	1	novel_bta-miR
chr5_17170_star	chr5_17170	agcaaaattcctgaggcagga	1	1	2	unannotated_novel_miR
chr5_17170_mature@@hsa-miR-4514	chr5_17170	cctgaggcaggattgtac	1	1	2	novel_hsa-miR
chr21_40731_mature@@bta-miR-2470	chr21_40731	catgtgtggttttggatt	11	7	18	novel_bta-miR
chr17_36091_mature@@hsa-miR-4778-5p	chr17_36091	attctgtaaaggactct	3	4	7	novel_hsa-miR
chr23_42866_mature	chr23_42866	ctatggactatacagtt	7	0	7	unannotated_novel_miR
chr12_27863_mature	chr12_27863	tgtatgccctggactga	2	5	7	unannotated_novel_miR
chr21_41265_mature@@bta-miR-2902	chr21_41265	tcctgggctgtccctgc	4	1	5	novel_bta-miR
chr16_35153_mature	chr16_35153	ggtaggtatcgtctcaa	12	12	24	unannotated_novel_miR
chr5_15893_mature	chr5_15893	ctctgcccgctctctgtcttac	8	9	17	unannotated_novel_miR
chr5_16740_star	chr5_16740	accagtgtcggcagctcaccgtgc	1	1	2	unannotated_novel_miR
chr5_16740_mature	chr5_16740	cattctgccctcgtctctctggct	95	32	127	unannotated_novel_miR
chr3_11352_mature	chr3_11352	ctgatgtgactgcagaaat	11	4	15	unannotated_novel_miR
chr23_43203_mature	chr23_43203	cgtgggggtaggctctgagtct	21	2	23	unannotated_novel_miR
chr2_5499_mature	chr2_5499	tataaatgaggtaacgaagggct	47	22	69	unannotated_novel_miR
chr25_44643_mature	chr25_44643	tttgccctcttccttttgtcc	10	8	18	unannotated_novel_miR
chr1_511_mature	chr1_511	cctgggctggagaggtttaca	10	15	25	unannotated_novel_miR
chr11_27314_star@@ssc-miR-212	chr11_27314	ccttggctctagactgcttac	1	7	8	novel_ssc-miR
chr11_27314_mature@@hsa-miR-212-3p	chr11_27314	taacagtctccagtcacggc	6	16	22	novel_hsa-miR
chrx_47261_mature@@ssc-miR-363	chrx_47261	aattgcacggtatccatctg	1	6	7	novel_ssc-miR
chr16_34512_mature	chr16_34512	tgtgttgaatttctgagcc	11	2	13	unannotated_novel_miR
chr2_4722_mature@@hsa-miR-32-3p	chr2_4722	caatttagtgtgtgtgata	2	1	3	novel_hsa-miR
chr20_40019_mature@@bta-miR-877	chr20_40019	gtagaggagatggcgcagggg	23	20	43	novel_bta-miR
chr5_16840_mature	chr5_16840	caccagggtgggggccgggccggg	4	6	10	unannotated_novel_miR
chr12_28011_star@@ssc-miR-194b-3p	chr12_28011	gtaacagcatctccactgg	0	1	1	novel_ssc-miR
chr12_28011_mature@@ssc-miR-194a	chr12_28011	cacatggagttgctgttaca	15	46	61	novel_ssc-miR
chr12_28525_mature	chr12_28525	ctgtcagtcttaccagct	7	0	7	unannotated_novel_miR
chr3_12464_star	chr3_12464	ccatgctcccacacaagga	2	0	2	unannotated_novel_miR
chr3_12464_mature	chr3_12464	cctgtgggagcagagagctctggg	33	7	40	unannotated_novel_miR
chr2_9126_star	chr2_9126	gcagttctattctttagg	0	1	1	unannotated_novel_miR
chr2_9126_mature	chr2_9126	atgcagaatagaacctgat	11	5	16	unannotated_novel_miR
chr23_42554_mature@@hsa-miR-3124-5p	chr23_42554	ataaccagctcaatttgccttcgc	0	1	1	novel_hsa-miR
chr4_15369_mature	chr4_15369	tgtattgatagtcctgtagaaatt	30	9	39	unannotated_novel_miR
chr3_13235_mature	chr3_13235	cctctgtcttctgggaacctgaca	8	3	11	unannotated_novel_miR
chr3_13235_star	chr3_13235	ggaaggggcctctggggacagacggt	2	0	2	unannotated_novel_miR
chr2_4610_mature	chr2_4610	tgagcttttatttaggc	7	5	12	unannotated_novel_miR
chr24_43996_mature	chr24_43996	ctcaaggggactgcaat	7	2	9	unannotated_novel_miR
chr2_5082_mature@@hsa-miR-4793-5p	chr2_5082	cgtgagcaggatgtagaa	12	37	49	novel_hsa-miR
chr2_5082_star@@bta-miR-2382-3p	chr2_5082	tctacttcctgttcctcc	0	3	3	novel_bta-miR
chr14_32142_mature@@bta-miR-3154	chr14_32142	tatggagtcggaggagt	7	3	10	novel_bta-miR
chr3_10043_mature@@bta-miR-2392	chr3_10043	catggatggggctgtagca	7	5	12	novel_bta-miR
chr9_24715_mature	chr9_24715	ctttgtttggactgttc	0	3	3	unannotated_novel_miR
chrx_48328_mature	chrx_48328	ctttgtttggactgttc	0	3	3	unannotated_novel_miR
chr9_24716_mature	chr9_24716	ctttgtttggactgttc	0	3	3	unannotated_novel_miR
chrx_48327_mature	chrx_48327	ctttgtttggactgttc	0	3	3	unannotated_novel_miR
chr24_43909_mature	chr24_43909	tcacctgaaggctggactggg	10	2	12	unannotated_novel_miR
chr7_20595_mature	chr7_20595	tgcgggtctgggaggct	0	7	7	unannotated_novel_miR
chr11_27517_mature	chr11_27517	gcttgggttgaactcta	5	3	8	unannotated_novel_miR
chr18_37332_mature@@hsa-miR-6514-5p	chr18_37332	actggagtggactggaact	7	0	7	novel_hsa-miR
chr3_13077_mature	chr3_13077	ccaagtgtgttgggctgg	12	2	14	unannotated_novel_miR
chr3_13077_star@@bta-miR-2307	chr3_13077	gagcccaatctgaaccctctgt	0	1	1	novel_bta-miR
chr5_16136_mature	chr5_16136	ggttctggggatggactgtt	5	3	8	unannotated_novel_miR
chr5_16135_mature	chr5_16135	ggttctggggatggactgtt	5	3	8	unannotated_novel_miR
chr9_24316_mature	chr9_24316	ggactagttaactgtggatctt	15	3	18	unannotated_novel_miR
chr5_15859_mature	chr5_15859	ccattctccgggctgtg	3	0	3	unannotated_novel_miR
chr5_15860_mature	chr5_15860	ccattctccgggctgtg	3	0	3	unannotated_novel_miR
chr1_2468_mature	chr1_2468	cagaggatgggggcaagt	5	4	9	unannotated_novel_miR
chr23_43146_mature	chr23_43146	ctgggctgtattttctttt	0	6	6	unannotated_novel_miR
chr18_37599_mature@@bta-miR-211	chr18_37599	ttccctttgtcatcctttgcc	802	2720	3522	novel_bta-miR
chr18_36830_mature@@ssc-miR-184	chr18_36830	tggacggagaactgataag	5	18	23	novel_ssc-miR
chr18_36829_mature@@ssc-miR-184	chr18_36829	tggacggagaactgataag	5	18	23	novel_ssc-miR
chr14_31182_mature	chr14_31182	catcggttctggcacctc	10	6	16	unannotated_novel_miR
chr1_209_mature	chr1_209	ttaaaagtcttggggagg	6	0	6	unannotated_novel_miR
chr1_1459_mature	chr1_1459	tcttgttggggatgagctca	19	2	21	unannotated_novel_miR
chr2_7889_mature@@bta-miR-2334	chr2_7889	cgttggtcaggctgtgttctcat	19	3	22	novel_bta-miR
chr2_7977_mature	chr2_7977	tcatgtttggagtcattt	7	1	8	unannotated_novel_miR
chr22_41723_mature	chr22_41723	ctggtgtgatcggaggtcc	22	11	33	unannotated_novel_miR
chr19_38950_star	chr19_38950	ggcccgcagtctgccgtgg	1	0	1	unannotated_novel_miR
chr19_38950_mature	chr19_38950	caaggaggacgtggggat	5	1	6	unannotated_novel_miR
chr1_351_mature	chr1_351	tggatgagagacactctggtttcc	27	12	39	unannotated_novel_miR
chr2_8442_mature	chr2_8442	cctcgaggactatacagtgc	30	14	44	unannotated_novel_miR
chr10_26008_mature	chr10_26008	ccagacttgtaggaaaact	1	0	1	unannotated_novel_miR
chr10_26007_mature	chr10_26007	ccagacttgtaggaaaact	1	0	1	unannotated_novel_miR
chr25_45140_mature	chr25_45140	ctggactctgatcttgac	11	6	17	unannotated_novel_miR
chr13_30013_mature@@hsa-miR-4327	chr13_30013	catgggggactacagctct	9	10	19	novel_hsa-miR
chr21_40419_mature	chr21_40419	cgtgctggaggagtttgg	20	0	20	unannotated_novel_miR
chr14_31065_mature	chr14_31065	caaggaacagccagcgccc	0	11	11	unannotated_novel_miR
chrx_47445_mature@@ssc-let-7a	chrx_47445	tgaggtagtaggttttat	236	754	990	novel_ssc-miR
chrx_47446_mature@@ssc-let-7a	chrx_47446	tgaggtagtaggttttat	236	754	990	novel_ssc-miR
chr25_44980_mature@@hsa-miR-4791	chr25_44980	tgctttgggatatgatgaact	4	0	4	novel_hsa-miR
chr1_2977_mature	chr1_2977	tgctgccagaacccacct	4	0	4	unannotated_novel_miR
chrx_47632_mature	chrx_47632	agctggactggaagacaca	5	0	5	unannotated_novel_miR
chr1_1063_mature@@hsa-miR-3934-5p	chr1_1063	tgactgttggggaaactgaggcac	4	0	4	novel_hsa-miR
chr1_1239_mature@@ssc-miR-1	chr1_1239	agaataaagaagtagatg	0	4	4	novel_ssc-miR
chr3_11149_mature	chr3_11149	cattatgcaggatcttt	5	3	8	unannotated_novel_miR
chr16_35066_mature	chr16_35066	tgttttgacgtgttctgt	3	4	7	unannotated_novel_miR
chr21_40741_mature	chr21_40741	gtgactgtggggagcaa	4	0	4	unannotated_novel_miR
chr19_38682_mature	chr19_38682	ctcttccttccccattt	0	4	4	unannotated_novel_miR
chr15_33501_mature	chr15_33501	cagggcagagtgatggga	5	0	5	unannotated_novel_miR
chr3_12189_mature@@ssc-miR-214	chr3_12189	tttgtctgtgccacagggcat	4	0	4	novel_ssc-miR
chr21_40285_mature	chr21_40285	tttgctgtggacatgaccat	0	2	2	unannotated_novel_miR
chr24_44264_mature	chr24_44264	tttgctgtggacatgaccat	0	2	2	unannotated_novel_miR
chr8_22475_mature	chr8_22475	tgtgggtcaagatgcaac	0	4	4	unannotated_novel_miR
chr21_40918_mature	chr21_40918	atttgtggactcacagc	2	2	4	unannotated_novel_miR
chr2_6867_mature	chr2_6867	ctgtgatatgtagaaacttact	8	10	18	unannotated_novel_miR
chr5_17245_mature	chr5_17245	tatttctctaaatagtat	4	0	4	unannotated_novel_miR
chr17_36220_star	chr17_36220	gacccatgttcaatttctgggtcgg	0	1	1	unannotated_novel_miR
chr17_36220_mature	chr17_36220	cacccagtattcttgggcttcc	4	0	4	unannotated_novel_miR
chr3_10611_mature	chr3_10611	caggaaaaggactgggc	1	3	4	unannotated_novel_miR
chr13_30797_mature	chr13_30797	ctgtagctcctctgtcc	0	1	1	unannotated_novel_miR
chr13_30798_mature	chr13_30798	ctgtagctcctctgtcc	0	1	1	unannotated_novel_miR
chr20_39740_mature	chr20_39740	cttcttgtcgagttgatatagg	3	0	3	unannotated_novel_miR
chr6_18133_mature	chr6_18133	tgggagtgtaggtttct	1	2	3	unannotated_novel_miR
chr2_5392_star@@ssc-miR-491	chr2_5392	agtggggaacccttccatgagg	1	7	8	novel_ssc-miR
chr2_5392_mature@@hsa-miR-491-3p	chr2_5392	cttatgcaagattcccttcta	0	3	3	novel_hsa-miR
chr8_21870_mature@@bta-miR-1584-3p	chr8_21870	cagagggctgaggtcagg	4	0	4	novel_bta-miR
chr2_7728_mature@@hsa-miR-4534	chr2_7728	tgtggaggaggggattg	6	5	11	novel_hsa-miR
chr19_38458_mature	chr19_38458	ccagcattgaggggcca	9	2	11	unannotated_novel_miR
chr8_21766_mature@@bta-miR-1814a	chr8_21766	tttttggtttgttagaat	10	0	10	novel_bta-miR
chr11_27262_mature	chr11_27262	gttaagcttggaagagg	4	0	4	unannotated_novel_miR
chr26_45361_mature	chr26_45361	tgtgaatctacggcata	4	4	8	unannotated_novel_miR
chr14_31299_mature	chr14_31299	ctggggcttaggggttcaacat	4	0	4	unannotated_novel_miR
chr2_6697_mature	chr2_6697	aggaagtagaaatgagc	4	0	4	unannotated_novel_miR
chr7_19985_mature	chr7_19985	cagaccttctgaatcaggac	0	4	4	unannotated_novel_miR
chr3_9683_mature	chr3_9683	ctgccttttgtttaaat	2	3	5	unannotated_novel_miR
chr10_26146_mature	chr10_26146	ctggctataaactaaga	0	4	4	unannotated_novel_miR
chr10_26106_mature	chr10_26106	cccatccttctcactgggttcag	4	4	8	unannotated_novel_miR
chr19_38268_mature	chr19_38268	ttaatctgtgtataaact	4	0	4	unannotated_novel_miR
chr6_17642_mature	chr6_17642	ccctgactcctctgttc	17	15	32	unannotated_novel_miR
chr6_17642_star	chr6_17642	aatattggagtgggttg	7	7	14	unannotated_novel_miR
chr11_27229_mature@@bta-miR-2487	chr11_27229	tttccaagggctgggggtgg	5	4	9	novel_bta-miR
chr11_26674_mature@@bta-miR-2368-3p	chr11_26674	tggtggtgcagaggtggag	2	0	2	novel_bta-miR
chr11_26673_mature@@bta-miR-2368-3p	chr11_26673	tggtggtgcagaggtggag	2	0	2	novel_bta-miR
chr2_5322_mature	chr2_5322	ttgagggctgggaactg	0	2	2	unannotated_novel_miR
chr2_5321_mature	chr2_5321	ttgagggctgggaactg	0	2	2	unannotated_novel_miR
chr3_10561_mature	chr3_10561	ctgtatatttgaggactat	4	3	7	unannotated_novel_miR
chrx_47662_mature	chrx_47662	caggtacctgtttgctctctgctc	5	1	6	unannotated_novel_miR
chrx_46373_mature	chrx_46373	caggtacctgtttgctctctgctc	5	1	6	unannotated_novel_miR
chr2_6534_mature	chr2_6534	tctgtgcgttgtgttct	2	0	2	unannotated_novel_miR
chr19_39055_mature	chr19_39055	tctgtgcgttgtgttct	2	0	2	unannotated_novel_miR
chr20_39871_mature@@bta-miR-2319b	chr20_39871	gttggatacagagtata	2	1	3	novel_bta-miR
chr20_39872_mature@@bta-miR-2319b	chr20_39872	gttggatacagagtata	2	1	3	novel_bta-miR
chr12_27859_mature	chr12_27859	tctgaacgtctgaacca	4	0	4	unannotated_novel_miR
chr3_12071_mature@@bta-miR-873	chr3_12071	ggatatagactcacaagt	1	4	5	novel_bta-miR
chr1_4092_star@@ssc-miR-222	chr1_4092	cctggctactgtaaatagtgttgcaa	0	1	1	novel_ssc-miR
chr1_4092_mature	chr1_4092	tttttctgggtatatgccagga	4	4	8	unannotated_novel_miR
chr2_4695_mature	chr2_4695	actttgttctgggcttt	0	4	4	unannotated_novel_miR
chr1_4434_star	chr1_4434	gagtgtgtcgccatgc	7	3	10	unannotated_novel_miR
chr1_4434_mature@@hsa-miR-3619-5p	chr1_4434	cattgcaggcaggctct	4	1	5	novel_hsa-miR
chr3_9614_mature@@hsa-miR-4433-5p	chr3_9614	caggagtcgggggtgggg	3	3	6	novel_hsa-miR
chr3_9614_star	chr3_9614	gtgacaaccgaaccattccagg	0	6	6	unannotated_novel_miR
chr19_38765_mature@@ssc-miR-487b	chr19_38765	cacaggacagggcagct	3	1	4	novel_ssc-miR
chr13_30395_mature	chr13_30395	ctcttatttgtagaaaag	4	0	4	unannotated_novel_miR
chr14_32448_star	chr14_32448	tctctggacaccctggggcgg	2	2	4	unannotated_novel_miR
chr14_32447_star	chr14_32447	tgtctggacaccctggggcgg	2	2	4	unannotated_novel_miR
chr17_35856_mature	chr17_35856	tatcagtcttactgtggt	2	0	2	unannotated_novel_miR
chr17_35855_mature	chr17_35855	tatcagtcttactgtggt	2	0	2	unannotated_novel_miR
chr24_44202_mature	chr24_44202	cctgtggcttcctgacc	4	0	4	unannotated_novel_miR
chr3_12243_mature@@hsa-miR-5187-3p	chr3_12243	ctgaggaaaagaaatca	0	2	2	novel_hsa-miR
chr2_9240_mature@@hsa-miR-4433-5p	chr2_9240	agtggactggggggtggg	0	3	3	novel_hsa-miR
chr2_9239_mature@@hsa-miR-4433-5p	chr2_9239	agtggactggggggtggg	0	3	3	novel_hsa-miR
chr5_17277_mature@@bta-miR-1246	chr5_17277	tatggatttttgaaggg	4	0	4	novel_bta-miR
chr24_44200_mature	chr24_44200	ccccaggactgcctccct	4	3	7	unannotated_novel_miR
chr17_35825_mature	chr17_35825	tttggaaacctttgaata	5	0	5	unannotated_novel_miR
chr15_33162_mature	chr15_33162	ctgaaggattgtcagta	7	0	7	unannotated_novel_miR
chr8_21903_mature	chr8_21903	ctgggatgtgtgtctct	2	1	3	unannotated_novel_miR
chr8_21904_mature	chr8_21904	ctgggatgtgtgtctct	2	1	3	unannotated_novel_miR
chr12_28117_mature	chr12_28117	ctgaatatttcatgtga	0	2	2	unannotated_novel_miR
chr10_24768_mature	chr10_24768	ctgaatatttcatgtga	0	2	2	unannotated_novel_miR
chr11_27571_mature@@ssc-miR-378	chr11_27571	tggacttggactcagct	121	37	158	novel_ssc-miR
chr18_37844_mature	chr18_37844	tcgcaacacagttccaaccgag	3	14	17	unannotated_novel_miR
chr24_44253_mature	chr24_44253	tggatggggctgtagca	2	0	2	unannotated_novel_miR
chrx_48637_mature	chrx_48637	catttgaaaggactaaa	3	1	4	unannotated_novel_miR
chr5_16871_mature@@hsa-miR-4728-3p	chr5_16871	ctggggcaggactgggc	1	0	1	novel_hsa-miR
chr2_6551_mature	chr2_6551	ctttgaggactttggagt	4	0	4	unannotated_novel_miR
chr8_22112_mature@@hsa-miR-127-5p	chr8_22112	ctgtgagggctctgagc	2	5	7	novel_hsa-miR
chr17_36477_mature	chr17_36477	ctttgctgtgtgtgggag	5	0	5	unannotated_novel_miR
chr25_44934_mature@@bta-miR-2439-5p	chr25_44934	ctctggcctggaaagct	4	0	4	novel_bta-miR
chr19_38832_mature@@bta-miR-2330-5p	chr19_38832	tttatgaggactggcaa	4	0	4	novel_bta-miR
chr12_28774_mature	chr12_28774	cagggctgaatgaatcataag	14	1	15	unannotated_novel_miR
chr13_30854_mature@@hsa-miR-330-5p	chr13_30854	cttctctgggcctgttc	2	0	2	novel_hsa-miR
chr13_30853_mature@@hsa-miR-330-5p	chr13_30853	cttctctgggcctgttc	2	0	2	novel_hsa-miR
chr1_398_mature	chr1_398	ctctgagcatatttgat	3	0	3	unannotated_novel_miR
chr4_14142_mature@@hsa-miR-548ag	chr4_14142	acatgtggtttctgggta	1	0	1	novel_hsa-miR
chr1_1809_mature@@hsa-miR-548ag	chr1_1809	acatgtggtttctgggta	1	0	1	novel_hsa-miR
chr4_14141_mature@@hsa-miR-548ag	chr4_14141	acatgtggtttctgggta	1	0	1	novel_hsa-miR
chrx_47484_mature	chrx_47484	cctctgtacctccagga	2	2	4	unannotated_novel_miR
chr25_45009_mature	chr25_45009	tatgtaactagttgacttt	31	5	36	unannotated_novel_miR
chr5_17315_mature	chr5_17315	cctgtgacctgtaaatc	0	2	2	unannotated_novel_miR
chr5_17316_mature	chr5_17316	cctgtgacctgtaaatc	0	2	2	unannotated_novel_miR
chr7_21481_mature	chr7_21481	cattcagcaagatgagg	2	2	4	unannotated_novel_miR
chr22_42001_mature	chr22_42001	tatgttttaaattaatg	4	0	4	unannotated_novel_miR
chr3_9647_mature	chr3_9647	gtttataggttggaaga	2	0	2	unannotated_novel_miR
chr3_9648_mature	chr3_9648	gtttataggttggaaga	2	0	2	unannotated_novel_miR
chr18_37256_mature	chr18_37256	tgtctggaactctgaggtc	0	1	1	unannotated_novel_miR
chr18_37269_mature	chr18_37269	tgtctggaactctgaggtc	0	1	1	unannotated_novel_miR
chr2_4962_mature@@ssc-miR-184	chr2_4962	ttttatcagttctagtagc	6	1	7	novel_ssc-miR
chr19_38983_mature@@bta-miR-383	chr19_38983	gggtgattgtggcctcgt	3	1	4	novel_bta-miR
chr6_18437_star@@hsa-miR-875-3p	chr6_18437	gtgacctcagtgttctcat	3	4	7	novel_hsa-miR
chr6_18437_mature	chr6_18437	agtggacctgtagtgacc	9	9	18	unannotated_novel_miR
chr21_41024_mature@@bta-miR-2461-5p	chr21_41024	tctggatcctggcagct	1	3	4	novel_bta-miR
chr7_20350_mature	chr7_20350	aataagaagtagatttt	4	0	4	unannotated_novel_miR
chr3_10935_star	chr3_10935	acatggtgagcattatagag	1	0	1	unannotated_novel_miR
chr3_10935_mature	chr3_10935	gttatagtgactatact	4	0	4	unannotated_novel_miR
chr18_36708_mature	chr18_36708	cagggctggctatttctg	0	4	4	unannotated_novel_miR
chr16_35263_mature	chr16_35263	gctcaggtctgggggctcaggt	4	0	4	unannotated_novel_miR
chr16_35263_star@@hsa-miR-3200-3p	chr16_35263	tctgggactcaggtctggggg	0	2	2	novel_hsa-miR
chr18_37330_mature	chr18_37330	tgtggaggacgctgggt	3	1	4	unannotated_novel_miR
chr18_37330_star	chr18_37330	cttggtgtctggggctc	1	0	1	unannotated_novel_miR
chr1_2261_mature	chr1_2261	ttgggttcagaactctc	4	0	4	unannotated_novel_miR
chr7_20867_mature	chr7_20867	cccacctttagatgtaca	4	0	4	unannotated_novel_miR
chr9_24111_mature	chr9_24111	tctatctttgtgttctg	0	4	4	unannotated_novel_miR
chr15_33030_mature@@hsa-miR-6510-3p	chr15_33030	cctctgtctcctgtctc	2	2	4	novel_hsa-miR
chr25_44486_mature	chr25_44486	catttttctgatgtgact	4	0	4	unannotated_novel_miR
chr9_24702_mature	chr9_24702	tgggagatgagctctgagtc	2	2	4	unannotated_novel_miR
chr9_24701_mature	chr9_24701	tgggagatgagctctgagtc	2	2	4	unannotated_novel_miR
chr25_44693_mature@@bta-miR-2442	chr25_44693	tctgctgtgggctctgaa	4	0	4	novel_bta-miR
chr16_34685_mature@@ssc-miR-1296-3p	chr16_34685	agggggtggggttttggg	2	0	2	novel_ssc-miR
chr16_34686_mature@@ssc-miR-1296-3p	chr16_34686	agggggtggggttttggg	2	0	2	novel_ssc-miR
chr4_14619_mature	chr4_14619	ataaatgtactgtagta	4	0	4	unannotated_novel_miR
chr10_26096_star@@bta-miR-2285m	chr10_26096	ttggccaaaaagctcatttggg	5	8	13	novel_bta-miR
chr10_26096_mature@@bta-miR-2285t	chr10_26096	ctgatgaactttttggccaac	1	1	2	novel_bta-miR
chr7_20766_star	chr7_20766	ggtaccagatctaatgatgg	1	0	1	unannotated_novel_miR
chr7_20766_mature	chr7_20766	catcaggtgggactgtgtgtta	26	8	34	unannotated_novel_miR
chr16_35185_mature@@ssc-miR-769-3p	chr16_35185	tctctggggttctgtct	4	0	4	novel_ssc-miR
chr1_1140_mature	chr1_1140	cccttttggtcattttaa	4	0	4	unannotated_novel_miR
chr15_32998_mature@@ssc-miR-421-3p	chr15_32998	caatgtctgttgtgtag	8	0	8	novel_ssc-miR
chr20_39411_mature	chr20_39411	tcttttcctgtagtctct	5	0	5	unannotated_novel_miR
chrx_46868_mature@@bta-miR-2372	chrx_46868	tggaagaatcctttcatcc	0	4	4	novel_bta-miR
chr17_36060_mature	chr17_36060	ttaataagactgagaactcctt	14	7	21	unannotated_novel_miR
chr21_40588_mature	chr21_40588	gagagatttgaggttgg	2	0	2	unannotated_novel_miR
chr6_18247_mature	chr6_18247	gagagatttgaggttgg	2	0	2	unannotated_novel_miR
chr3_11660_mature@@ssc-miR-24-1-5p	chr3_11660	cgactgtgactgagctgaa	4	0	4	novel_ssc-miR
chr11_27613_mature@@bta-miR-2287	chr11_27613	actttctgggactggga	11	3	14	novel_bta-miR
chr8_22800_mature	chr8_22800	ggtaggactgttgagcag	0	4	4	unannotated_novel_miR
chr26_45760_mature	chr26_45760	ctccgaggtctgttcttt	3	4	7	unannotated_novel_miR
chr3_12598_mature	chr3_12598	ctgacattgatctcagg	0	2	2	unannotated_novel_miR
chr3_12597_mature	chr3_12597	ctgacattgatctcagg	0	2	2	unannotated_novel_miR
chr16_35061_mature	chr16_35061	ctttgatctcagtgctg	4	0	4	unannotated_novel_miR
chr1_3310_star	chr1_3310	gaatggatagagaagacg	1	0	1	unannotated_novel_miR
chr1_3310_mature	chr1_3310	tgcttctttgactgaact	2	5	7	unannotated_novel_miR
chr2_5655_mature	chr2_5655	ctggagttggcttgtag	1	4	5	unannotated_novel_miR
chr3_11284_mature	chr3_11284	tggataaacactcagaa	7	1	8	unannotated_novel_miR
chr18_37139_mature@@hsa-miR-4748	chr18_37139	ctggggtttggggagca	5	0	5	novel_hsa-miR
chr9_23351_star@@ssc-miR-219	chr9_23351	cacagttgagtctgactcttt	6	6	12	novel_ssc-miR
chr9_23351_mature@@bta-miR-2388-5p	chr9_23351	cagactggctcctctgtgc	41	8	49	novel_bta-miR
chr22_41787_mature	chr22_41787	cgagttgtgatgggaaact	6	0	6	unannotated_novel_miR
chr4_14793_mature@@bta-miR-503-3p	chr4_14793	tctggtttgtttctgct	3	1	4	novel_bta-miR
chr12_29097_mature@@bta-miR-2888	chr12_29097	tggggtggggtcggggcg	0	1	1	novel_bta-miR
chr9_24282_mature	chr9_24282	cactgtcgcctctgtcc	55	10	65	unannotated_novel_miR
chr24_43964_mature	chr24_43964	tttgtggacagttttac	5	0	5	unannotated_novel_miR
chr17_35955_mature	chr17_35955	cggaagtagatgtgttt	3	1	4	unannotated_novel_miR
chr5_17149_mature	chr5_17149	ctgatgtagacattgag	2	0	2	unannotated_novel_miR
chr5_17150_mature	chr5_17150	ctgatgtagacattgag	2	0	2	unannotated_novel_miR
chr17_36296_star	chr17_36296	tttttttttgctgtaccc	2	0	2	unannotated_novel_miR
chr17_36296_mature	chr17_36296	gctcgggcagagaaagca	6	2	8	unannotated_novel_miR
chr23_42954_mature	chr23_42954	cctctcctcttcaccccc	1	0	1	unannotated_novel_miR
chr26_45221_mature	chr26_45221	tggggtcgggtactcgg	9	15	24	unannotated_novel_miR
chr22_41353_mature	chr22_41353	tgcagctggtgtcatgggtg	3	2	5	unannotated_novel_miR
chr22_41354_mature	chr22_41354	tgcagctggtgtcatgggtg	3	2	5	unannotated_novel_miR
chr15_33684_mature	chr15_33684	ctgagaactctggcctt	2	1	3	unannotated_novel_miR
chr3_10745_mature	chr3_10745	ctgagaactctggcctt	7	1	8	unannotated_novel_miR
chr3_11586_mature@@ssc-miR-1249	chr3_11586	tgagctgggggaagggg	4	1	5	novel_ssc-miR
chr2_7996_mature	chr2_7996	tagagactgctagaggaa	5	0	5	unannotated_novel_miR
chr18_37788_mature@@hsa-miR-1324	chr18_37788	tattctgtctggatgatctgttc	5	0	5	novel_hsa-miR
chr1_3751_mature@@bta-miR-2390	chr1_3751	agtgtgtttttaaaaag	4	0	4	novel_bta-miR
chr3_10885_mature@@ssc-miR-101	chr3_10885	acgtactgtgattctctggtgc	8	3	11	novel_ssc-miR
chr3_10886_mature@@ssc-miR-101	chr3_10886	acgtactgtgattctctggtgc	8	3	11	novel_ssc-miR
chr19_38599_mature	chr19_38599	cctgtgtgacagggtgg	0	1	1	unannotated_novel_miR
chr19_38600_mature	chr19_38600	cctgtgtgacagggtgg	0	1	1	unannotated_novel_miR
chr4_15646_mature	chr4_15646	tagtggatcagtcgtgtctgact	13	2	15	unannotated_novel_miR
chr4_13922_mature	chr4_13922	cagttctggaggttaaaagt	1	0	1	unannotated_novel_miR
chr1_4476_mature	chr1_4476	cagttctggaggttaaaagt	1	0	1	unannotated_novel_miR
chr8_22981_mature	chr8_22981	tcctaagggggctgagg	4	0	4	unannotated_novel_miR
chr20_40120_mature	chr20_40120	aaaagttgagttgaaga	4	0	4	unannotated_novel_miR
chr13_30435_mature@@bta-miR-2336	chr13_30435	gagaactttgaagactgaa	0	1	1	novel_bta-miR
chr15_32548_mature	chr15_32548	aggaatgaggcactctgggct	6	1	7	unannotated_novel_miR
chr15_32765_mature	chr15_32765	ctgatgtctggatctgtgc	5	3	8	unannotated_novel_miR
chr6_17758_mature@@bta-miR-2339	chr6_17758	ttagcagagctggaggct	7	0	7	novel_bta-miR
chr4_15204_mature@@bta-miR-502a	chr4_15204	aatgcatctgggcaagg	9	39	48	novel_bta-miR
chr18_36533_mature	chr18_36533	cttcctgtcgagttgacgtagg	18	4	22	unannotated_novel_miR
chr9_24574_mature	chr9_24574	ctggaggttagaatttcaaca	6	0	6	unannotated_novel_miR
chr26_45842_mature@@ssc-miR-205	chr26_45842	cacaaagaatgaaggagt	0	2	2	novel_ssc-miR
chr26_45841_mature@@ssc-miR-205	chr26_45841	cacaaagaatgaaggagt	0	2	2	novel_ssc-miR
chr13_29687_mature	chr13_29687	catatgtcttttagaact	4	0	4	unannotated_novel_miR
chr20_39240_mature	chr20_39240	ctgcgtttctgttggct	2	2	4	unannotated_novel_miR
chr10_26115_mature	chr10_26115	tctagctgtggcaagtgtggact	2	6	8	unannotated_novel_miR
chr7_20239_mature	chr7_20239	cattggggattaggctt	2	2	4	unannotated_novel_miR
chr5_15931_mature	chr5_15931	cagggtcgctgtggggg	4	0	4	unannotated_novel_miR
chr1_3037_mature	chr1_3037	ttccctgagtctgtgagtctct	5	0	5	unannotated_novel_miR
chr16_35258_mature@@hsa-miR-3620-5p	chr16_35258	tgtgtgtctgggctgggc	0	2	2	novel_hsa-miR
chr16_35257_mature@@hsa-miR-3620-5p	chr16_35257	tgtgtgtctgggctgggc	0	2	2	novel_hsa-miR
chr19_38567_mature@@ssc-miR-125a	chr19_38567	ctgtgggtctcaggagct	1	0	1	novel_ssc-miR
chr19_38568_mature@@ssc-miR-125a	chr19_38568	ctgtgggtctcaggagct	1	0	1	novel_ssc-miR
chr1_2938_mature	chr1_2938	gtttgggctgtgtatgt	4	0	4	unannotated_novel_miR
chr24_43770_mature@@bta-miR-767	chr24_43770	tttatggttgtctgtttc	5	0	5	novel_bta-miR
chr12_28172_mature@@bta-miR-2370-3p	chr12_28172	agaaaggaaaggggata	0	4	4	novel_bta-miR
chr14_32285_mature	chr14_32285	ctccctggggttggagtt	4	0	4	unannotated_novel_miR
chr3_12926_mature	chr3_12926	tgtttggataaaaagga	4	0	4	unannotated_novel_miR
chr9_23099_mature	chr9_23099	agagcaggtagttttgta	6	0	6	unannotated_novel_miR
chr3_11115_mature	chr3_11115	tatggaggggtttctggg	4	0	4	unannotated_novel_miR
chr12_29074_mature@@hsa-miR-3131	chr12_29074	ttaagatgaggactggtgc	4	4	8	novel_hsa-miR
chr11_27122_mature@@hsa-miR-485-3p	chr11_27122	cctgcttgggctctcctctag	7	12	19	novel_hsa-miR
chr3_10416_mature@@hsa-miR-5196-3p	chr3_10416	cacagagtgggagggaga	4	0	4	novel_hsa-miR
chr20_39926_mature	chr20_39926	ctttgtgagtcagcttg	7	0	7	unannotated_novel_miR
chr10_25590_mature	chr10_25590	cttgaacttggacagga	4	2	6	unannotated_novel_miR
chr17_35896_mature	chr17_35896	ggttgaggatttgagag	2	0	2	unannotated_novel_miR
chr8_21681_mature	chr8_21681	ggttgaggatttgagag	2	0	2	unannotated_novel_miR
chr20_39226_mature	chr20_39226	caggattttaaagagctcag	12	4	16	unannotated_novel_miR
chr26_45688_mature	chr26_45688	tcttcaaaagaacaaac	0	1	1	unannotated_novel_miR
chr11_27155_mature	chr11_27155	tcttcaaaagaacaaac	0	1	1	unannotated_novel_miR
chr11_27155_star@@hsa-miR-581	chr11_27155	tttgctcctgatctagag	0	1	1	novel_hsa-miR
chr11_27156_mature	chr11_27156	tcttcaaaagaacaaac	0	1	1	unannotated_novel_miR
chr22_42061_mature	chr22_42061	cccttccccaggaggac	1	1	2	unannotated_novel_miR
chr9_24647_mature	chr9_24647	cccttccccaggaggac	0	1	1	unannotated_novel_miR
chr22_42062_mature	chr22_42062	cccttccccaggaggac	0	1	1	unannotated_novel_miR
chr9_23552_mature	chr9_23552	ttttataagggacttga	4	0	4	unannotated_novel_miR
chr1_427_mature	chr1_427	tggcaaaatagagaatt	4	0	4	unannotated_novel_miR
chr13_30182_mature	chr13_30182	tctgttggttcacaaac	5	0	5	unannotated_novel_miR
chr3_9517_mature@@bta-miR-2902	chr3_9517	ctggaggtggggttggg	0	2	2	novel_bta-miR
chr23_43217_mature	chr23_43217	cagcttatccattcacctact	4	0	4	unannotated_novel_miR
chr5_16303_mature@@hsa-miR-4783-5p	chr5_16303	cttggtgggagctgggct	19	20	39	novel_hsa-miR
chr15_33334_mature@@hsa-miR-519c-3p	chr15_33334	cggtgcatgcatctttttgaatt	2	4	6	novel_hsa-miR
chr10_25958_mature@@hsa-miR-519c-3p	chr10_25958	cggtgcatgcatctttttgaatt	18	7	25	novel_hsa-miR
chr3_12846_mature	chr3_12846	gtttagagatagttggt	0	4	4	unannotated_novel_miR
chr2_5579_mature	chr2_5579	actcttgtcctggttgcca	0	2	2	unannotated_novel_miR
chr2_5585_star@@bta-miR-3957	chr2_5585	gtcccaggtgcagctgtg	0	1	1	novel_bta-miR
chr2_5585_mature	chr2_5585	actcttgtcctggttgcca	0	2	2	unannotated_novel_miR
chr5_16231_mature@@hsa-miR-555	chr5_16231	caggtgaacctctgagca	2	0	2	novel_hsa-miR
chr19_38747_mature@@hsa-miR-555	chr19_38747	caggtgaacctctgagca	2	0	2	novel_hsa-miR
chr2_7127_mature	chr2_7127	cgtaaagtactctggtttagggg	6	11	17	unannotated_novel_miR
chr2_4832_mature	chr2_4832	ttggactcagaaactca	1	3	4	unannotated_novel_miR
chr1_2063_mature@@ssc-miR-551a	chr1_2063	ctggacactcttggttt	4	0	4	novel_ssc-miR
chr25_44845_mature	chr25_44845	tgacatagatctcggggttcct	4	2	6	unannotated_novel_miR
chr14_30979_mature	chr14_30979	tgacatagatctcggggttcct	4	3	7	unannotated_novel_miR
chr7_19848_mature	chr7_19848	tttttctcatgagttga	4	0	4	unannotated_novel_miR
chr7_20899_mature	chr7_20899	taaaaatgttagttctta	0	2	2	unannotated_novel_miR
chr7_20900_mature	chr7_20900	taaaaatgttagttctta	0	2	2	unannotated_novel_miR
chr3_9820_mature@@ssc-miR-671-5p	chr3_9820	caccagggggctggagaggat	23	6	29	novel_ssc-miR
chr13_30524_mature	chr13_30524	ctgagtagacctggggt	1	1	2	unannotated_novel_miR
chr13_30523_mature	chr13_30523	ctgagtagacctggggt	1	1	2	unannotated_novel_miR
chr2_7699_mature	chr2_7699	cttggatgtatgcctagga	3	6	9	unannotated_novel_miR
chr2_7672_mature@@ssc-miR-339-3p	chr2_7672	tggggctctggctctaa	4	0	4	novel_ssc-miR
chr1_1756_mature	chr1_1756	aaatgaggattgtgaac	3	1	4	unannotated_novel_miR
chr4_15264_mature@@hsa-miR-1266	chr4_15264	ctcagggctgtggaagg	3	4	7	novel_hsa-miR
chrx_46644_mature@@hsa-miR-3129-5p	chrx_46644	ctgaggagattggtttg	2	4	6	novel_hsa-miR
chr16_34953_mature	chr16_34953	atatatgaatgcataat	4	0	4	unannotated_novel_miR
chr2_8036_mature	chr2_8036	cataactgacttgtagg	3	1	4	unannotated_novel_miR
chr3_9942_mature@@hsa-miR-4646-5p	chr3_9942	atctgtagctcctcttcc	1	4	5	novel_hsa-miR
chr15_32808_mature	chr15_32808	ctataactctcagatcc	2	0	2	unannotated_novel_miR
chr15_32807_mature	chr15_32807	ctataactctcagatcc	2	0	2	unannotated_novel_miR
chr2_7285_mature	chr2_7285	ctcagatctgtggtcct	4	0	4	unannotated_novel_miR
chr14_31622_mature	chr14_31622	cttgtagggcttctctcca	6	6	12	unannotated_novel_miR
chr12_28224_mature	chr12_28224	tgtctgactctgagtcc	2	3	5	unannotated_novel_miR
chr8_21873_mature	chr8_21873	aatcatactgtgaaact	0	4	4	unannotated_novel_miR
chr7_20979_mature	chr7_20979	tctggactgtgacagttt	3	5	8	unannotated_novel_miR
chr12_28798_mature	chr12_28798	tgaaatctctgaatgcct	5	0	5	unannotated_novel_miR
chr23_43286_mature	chr23_43286	tatttgtaatgatctgtga	7	0	7	unannotated_novel_miR
chr20_39818_mature@@bta-miR-760-5p	chr20_39818	ctgcggactgaggggct	2	4	6	novel_bta-miR
chr1_3511_mature	chr1_3511	ggtctggcttggtctct	14	5	19	unannotated_novel_miR
chr7_21009_mature	chr7_21009	agcatagaactctgagg	4	2	6	unannotated_novel_miR
chr20_40057_mature	chr20_40057	atagccagttggggaagaatgc	1	2	3	unannotated_novel_miR
chr20_40057_star	chr20_40057	gattgttctccaacctggctctttatg	0	7	7	unannotated_novel_miR
chrx_47508_mature	chrx_47508	tggattgtatctttgaa	6	0	6	unannotated_novel_miR
chr3_12885_mature@@ssc-miR-142-5p	chr3_12885	agaagggagaaagcact	0	4	4	novel_ssc-miR
chr9_24097_mature@@hsa-miR-937-5p	chr9_24097	cagcagtcagggtgggg	2	4	6	novel_hsa-miR
chr7_21422_mature	chr7_21422	ttagaggtcagaggacaggag	15	5	20	unannotated_novel_miR
chr2_6129_mature	chr2_6129	tgtcttttggactctgc	4	0	4	unannotated_novel_miR
chr18_37697_mature	chr18_37697	gtcatcacacaccctgc	0	5	5	unannotated_novel_miR
chr18_37533_mature@@ssc-miR-874	chr18_37533	tttcggtccctcctttgc	0	2	2	novel_ssc-miR
chr18_37508_mature@@hsa-miR-3149	chr18_37508	ttttgtatggatctgcaa	4	0	4	novel_hsa-miR
chr16_34696_mature	chr16_34696	tgactgatggggcttcc	6	5	11	unannotated_novel_miR
chr6_18020_mature@@hsa-miR-4484	chr6_18020	cttagtggggcttctct	2	3	5	novel_hsa-miR
chr3_13292_mature@@bta-miR-2471-5p	chr3_13292	tcttagaggatctgtga	0	4	4	novel_bta-miR
chr16_34140_mature	chr16_34140	aacagggctgtaatgaac	4	0	4	unannotated_novel_miR
chr3_9418_star	chr3_9418	agggtcagggttagggtta	0	2	2	unannotated_novel_miR
chr3_9418_mature@@hsa-miR-937-5p	chr3_9418	tggtctgagtcagggtcag	0	2	2	novel_hsa-miR
chr1_3327_mature@@bta-miR-3154	chr1_3327	gtttgcagtcggagcat	2	3	5	novel_bta-miR
chr10_25130_mature	chr10_25130	atgaatgatgacaaaatg	6	13	19	unannotated_novel_miR
chr3_11861_mature@@bta-miR-2284r	chr3_11861	ctctcttttgggcctctc	3	1	4	novel_bta-miR
chr3_11861_star@@ssc-miR-370	chr3_11861	tgccccagcagggaaagg	1	0	1	novel_ssc-miR
chrx_46848_mature	chrx_46848	caggtctgtgactgtggg	2	2	4	unannotated_novel_miR
chr6_19166_mature	chr6_19166	tattatttgttgcttct	2	2	4	unannotated_novel_miR
chr3_11025_mature@@bta-miR-2295	chr3_11025	gtggggagtgggaggaa	4	0	4	novel_bta-miR
chr26_45298_mature@@ssc-miR-145-3p	chr26_45298	ctttgaaaatactgttc	4	0	4	novel_ssc-miR
chr10_25770_mature	chr10_25770	ccagggtcagtggggtgg	3	2	5	unannotated_novel_miR
chr9_23530_mature	chr9_23530	tttttttattaggtcgtt	3	5	8	unannotated_novel_miR
chr4_14273_mature	chr4_14273	cattacatagggctgat	4	1	5	unannotated_novel_miR
chr3_12833_mature@@hsa-miR-661	chr3_12833	cgctgggtctctgtcgctgt	7	0	7	novel_hsa-miR
chr4_14322_mature	chr4_14322	atttatatggacttcta	4	8	12	unannotated_novel_miR
chr2_9042_mature	chr2_9042	cttggaggatataaaat	0	4	4	unannotated_novel_miR
chr13_30495_mature	chr13_30495	ccaaacccctgactgttt	0	4	4	unannotated_novel_miR
chrx_48502_mature	chrx_48502	tggcaggcaactctggaag	1	1	2	unannotated_novel_miR
chrx_48501_mature	chrx_48501	tggcaggcaactctggaag	1	1	2	unannotated_novel_miR
chr3_10703_mature@@bta-miR-2473	chr3_10703	tggggcaggaagctctgct	1	6	7	novel_bta-miR
chr13_30599_mature	chr13_30599	ctgctgtgaacctgcct	5	0	5	unannotated_novel_miR
chr11_27225_mature	chr11_27225	tctggggttaaatcctggt	6	0	6	unannotated_novel_miR
chr10_25964_mature@@hsa-miR-3168	chr10_25964	ctcagtctgactgtatc	0	7	7	novel_hsa-miR
chr6_18042_mature@@ssc-miR-22-5p	chr6_18042	ttgactgaagaacaaaggc	5	2	7	novel_ssc-miR
chr3_11745_mature	chr3_11745	cctcgctggactgtctcc	3	3	6	unannotated_novel_miR
chr24_44030_mature	chr24_44030	gtggactgtaaccgcccggcac	22	13	35	unannotated_novel_miR
chr1_4567_mature@@hsa-miR-4763-5p	chr1_4567	cctggagggctgggtctct	9	0	9	novel_hsa-miR
chr2_7909_mature	chr2_7909	ttggaaatgtagacttca	4	0	4	unannotated_novel_miR
chr3_10779_mature	chr3_10779	cagaatagtgtttaataaa	5	0	5	unannotated_novel_miR
chr4_15056_mature	chr4_15056	tattggattcatgagatt	15	6	21	unannotated_novel_miR
chr17_36428_mature	chr17_36428	tctgttaggacaggaaccttgact	46	12	58	unannotated_novel_miR
chr7_19917_mature@@bta-miR-2452	chr7_19917	ccattgactgttttcctt	2	4	6	novel_bta-miR
chr4_14386_mature@@ssc-miR-20b	chr4_14386	ctctgcactgtgagctctg	0	2	2	novel_ssc-miR
chr4_14385_mature@@ssc-miR-20b	chr4_14385	ctctgcactgtgagctctg	0	2	2	novel_ssc-miR
chrx_48652_mature	chrx_48652	cacaggtttcaggcattaggac	0	5	5	unannotated_novel_miR
chr4_14494_mature	chr4_14494	cactggggactctgggg	1	4	5	unannotated_novel_miR
chr21_40781_mature	chr21_40781	cactggggactctgggg	0	5	5	unannotated_novel_miR
chr19_38490_mature	chr19_38490	tcagttggggctgagaa	12	1	13	unannotated_novel_miR
chrm_46255_mature@@hsa-miR-4748	chrm_46255	ttgtctactgagaatcctccccag	12	10	22	novel_hsa-miR
chr1_4444_mature	chr1_4444	catagtttggagtttggg	6	0	6	unannotated_novel_miR
chr10_25450_mature	chr10_25450	tggtcttgggctctggg	2	1	3	unannotated_novel_miR
chr3_10737_mature	chr3_10737	tggacggctctgcgggg	7	1	8	unannotated_novel_miR
chr9_23361_mature	chr9_23361	ctttgagtgggcgggaa	6	0	6	unannotated_novel_miR
chr14_31592_mature	chr14_31592	catgggtcggtcttctc	5	0	5	unannotated_novel_miR
chr9_24196_mature	chr9_24196	tgtaggataaattgtgagga	11	6	17	unannotated_novel_miR
chr15_32730_mature	chr15_32730	cggtctgtcacccggggt	14	1	15	unannotated_novel_miR
chr17_36074_mature	chr17_36074	tttgccaattacttgta	0	2	2	unannotated_novel_miR
chr17_36073_mature	chr17_36073	tttgccaattacttgta	0	2	2	unannotated_novel_miR
chr1_909_mature@@bta-miR-2442	chr1_909	cctgtgggggctgtgggg	4	5	9	novel_bta-miR
chr2_8454_mature	chr2_8454	agttaatgatctggagg	5	0	5	unannotated_novel_miR
chr8_21662_mature	chr8_21662	tatttgcaggactgttcttaac	25	7	32	unannotated_novel_miR
chr7_20267_star	chr7_20267	tctttaccgtctttact	6	1	7	unannotated_novel_miR
chr7_20267_mature	chr7_20267	gctaaggactgtatgag	5	0	5	unannotated_novel_miR
chr4_15054_star	chr4_15054	aaaattaattttattt	5	2	7	unannotated_novel_miR
chr4_15054_mature	chr4_15054	tataaaggatgattgaa	201	135	336	unannotated_novel_miR
chr2_7631_mature	chr2_7631	cctgttctgggttgtagcatctgc	46	21	67	unannotated_novel_miR
chr11_26492_mature	chr11_26492	cctggcttctcttaataagaatt	21	6	27	unannotated_novel_miR
chr26_45563_mature	chr26_45563	ctgacaggtagaggatt	13	1	14	unannotated_novel_miR
chr25_44720_mature	chr25_44720	tttgggagtggaattgtc	9	1	10	unannotated_novel_miR
chr5_16124_mature@@hsa-miR-939-5p	chr5_16124	tggttgtaggctctgggg	6	2	8	novel_hsa-miR
chr4_14698_mature	chr4_14698	aagagcagagctgaagcc	0	5	5	unannotated_novel_miR
chr18_37598_mature	chr18_37598	cagttttaattggggtctgta	6	3	9	unannotated_novel_miR
chr3_10055_mature@@bta-miR-2401	chr3_10055	cttgtgtctatttggat	3	0	3	novel_bta-miR
chr5_16701_mature	chr5_16701	ctttgtgtgtgacgggg	4	0	4	unannotated_novel_miR
chr6_18621_mature	chr6_18621	tcatttggattgtttata	4	0	4	unannotated_novel_miR
chr12_28618_star@@ssc-miR-29c	chr12_28618	tgcaccatttgggaagtccggg	1	0	1	novel_ssc-miR
chr12_28618_mature@@bta-miR-2287	chr12_28618	ctggaactctggtggcag	5	0	5	novel_bta-miR
chr1_3721_mature@@ssc-miR-217	chr1_3721	tgtagatcagttcctact	0	2	2	novel_ssc-miR
chr1_3717_mature@@ssc-miR-217	chr1_3717	tgtagatcagttcctact	0	2	2	novel_ssc-miR
chr26_45685_mature@@ssc-miR-769-3p	chr26_45685	tctggggtcttgactggg	5	5	10	novel_ssc-miR
chr6_19125_mature	chr6_19125	cagcggcatcttcggag	1	17	18	unannotated_novel_miR
chr15_34007_mature	chr15_34007	tgaaggatgctctctttttctt	7	1	8	unannotated_novel_miR
chr3_11142_mature	chr3_11142	tatgggattctgggtat	2	0	2	unannotated_novel_miR
chr3_11142_star@@ssc-miR-146b	chr3_11142	tatggaattctgggt	2	0	2	novel_ssc-miR
chr26_45363_mature	chr26_45363	cttttgtgtgtaaggtct	4	3	7	unannotated_novel_miR
chr1_2334_mature	chr1_2334	aatttctgtgactgctggc	8	3	11	unannotated_novel_miR
chr9_24267_mature	chr9_24267	ctgctgggagactgtct	4	4	8	unannotated_novel_miR
chr13_29738_mature	chr13_29738	ctgctgggagactgtct	1	1	2	unannotated_novel_miR
chr17_35990_mature	chr17_35990	tatcagaggtgttgcttagac	16	0	16	unannotated_novel_miR
chr7_19771_mature	chr7_19771	gtgttggacattttcca	4	0	4	unannotated_novel_miR
chr15_33738_mature	chr15_33738	tgttaggtcaaattgtagaa	8	1	9	unannotated_novel_miR
chr22_42106_mature	chr22_42106	ccatggggaggatgaag	4	0	4	unannotated_novel_miR
chr2_7586_mature@@ssc-miR-143-3p	chr2_7586	ctcagaagtactgtagctt	5	2	7	novel_ssc-miR
chr2_7585_mature@@ssc-miR-143-3p	chr2_7585	ctcagaagtactgtagctt	5	2	7	novel_ssc-miR
chr12_28176_mature	chr12_28176	ttttgattgtttgtagaga	2	14	16	unannotated_novel_miR
chr1_518_mature@@hsa-miR-4476	chr1_518	cttcagaaggatttagcactga	6	0	6	novel_hsa-miR
chr1_2583_mature@@hsa-miR-4510	chr1_2583	tgtaggatgtatgaacc	2	3	5	novel_hsa-miR
chr25_45144_mature	chr25_45144	ccttggttggatcaaagagtctcc	14	11	25	unannotated_novel_miR
chr11_26723_mature@@ssc-miR-196a	chr11_26723	taggtagttttatgttgttggg	0	2	2	novel_ssc-miR
chr11_26723_star	chr11_26723	cacaacgacattaaaccacccga	4	2	6	unannotated_novel_miR
chr20_39511_mature@@bta-miR-2403	chr20_39511	ctcgggaagctagctggc	0	3	3	novel_bta-miR
chr9_23413_mature	chr9_23413	tgcaaaggttggggttgtaga	33	29	62	unannotated_novel_miR
chr2_5614_mature	chr2_5614	ctgctgatttaatgggtgc	8	7	15	unannotated_novel_miR
chr14_31467_mature	chr14_31467	aaacaaggacgagacagaa	0	1	1	unannotated_novel_miR
chr5_16448_mature	chr5_16448	tatttagggcttagaatattca	18	2	20	unannotated_novel_miR
chr1_174_mature	chr1_174	ctggggactgtgggatga	2	0	2	unannotated_novel_miR
chr17_36437_mature@@ssc-miR-769-5p	chr17_36437	cttaggggttctgaggttct	7	5	12	novel_ssc-miR
chr17_35326_mature	chr17_35326	ctggggtggcatctcttggtggag	25	7	32	unannotated_novel_miR
chr11_26500_mature@@bta-miR-2410	chr11_26500	ctagcactttcacaggtcctccc	2	10	12	novel_bta-miR
chr26_45504_mature	chr26_45504	cttgggttggagttcttct	8	2	10	unannotated_novel_miR
chr18_36883_mature	chr18_36883	cccaggactgtgttgga	4	0	4	unannotated_novel_miR
chrx_46855_star@@ssc-miR-374a-3p	chrx_46855	ttacaatacaacctgataagt	97	304	401	novel_ssc-miR
chrx_46855_mature@@ssc-miR-374a-5p	chrx_46855	cttatcaggttgtattataat	207	661	868	novel_ssc-miR
chr20_40037_mature	chr20_40037	catctggaagtagttct	0	2	2	unannotated_novel_miR
chr20_40040_mature	chr20_40040	catctggaagtagttct	0	2	2	unannotated_novel_miR
chr15_33873_mature	chr15_33873	ctgggaaacagctgtggt	1	6	7	unannotated_novel_miR
chr17_35701_star	chr17_35701	tcccctcttgtgctccgtg	1	0	1	unannotated_novel_miR
chr17_35701_mature	chr17_35701	actgaggactgaaggggaa	6	0	6	unannotated_novel_miR
chr20_39218_mature@@bta-miR-2422	chr20_39218	cttgggtttggggactgagga	1	12	13	novel_bta-miR
chr5_16334_mature	chr5_16334	ctgagttagggctggtaacatcc	4	2	6	unannotated_novel_miR
chr7_20839_mature	chr7_20839	ctgagttagggctggtaacatcc	4	2	6	unannotated_novel_miR
chr11_26327_mature	chr11_26327	tgaatattttctgtacg	7	0	7	unannotated_novel_miR
chr3_11605_mature@@hsa-miR-6511b-5p	chr3_11605	cgtggggctgacttcagtaa	9	0	9	novel_hsa-miR
chr15_32992_mature	chr15_32992	ctttggggaggtgatgaaaatact	11	2	13	unannotated_novel_miR
chr21_41297_mature	chr21_41297	tgatactaattctctgaa	8	6	14	unannotated_novel_miR
chr4_13740_mature	chr4_13740	ctggactgggctaagcaca	14	0	14	unannotated_novel_miR
chr6_18092_mature	chr6_18092	caagtgaggagaactctggc	10	6	16	unannotated_novel_miR
chr3_11583_star@@bta-miR-33a	chr3_11583	gtgcattgtagttgcattgc	0	1	1	novel_bta-miR
chr3_11583_mature@@hsa-miR-33a-3p	chr3_11583	caatgtttccacagtgcatc	2	2	4	novel_hsa-miR
chr4_14509_mature	chr4_14509	ctgggctgcctctgggctccc	5	10	15	unannotated_novel_miR
chr3_13282_mature	chr3_13282	agttgatttgaggatttgagagca	5	14	19	unannotated_novel_miR
chr4_15596_star@@bta-miR-6525	chr4_15596	cggggaaagcaggagtgaggg	4	0	4	novel_bta-miR
chr4_15596_mature@@bta-miR-6525	chr4_15596	cctcgtcctgctttccccac	0	5	5	novel_bta-miR
chr15_32944_mature	chr15_32944	ccttggaatggggagattact	15	5	20	unannotated_novel_miR
chr3_11737_mature	chr3_11737	tgtagttgtgggctgtggatgc	27	11	38	unannotated_novel_miR
chr24_44374_mature@@bta-miR-2349	chr24_44374	tttccggtttccagaagtgc	2	1	3	novel_bta-miR
chr13_29755_mature@@hsa-miR-545-3p	chr13_29755	tgtaaaatgtttgctctg	2	0	2	novel_hsa-miR
chr13_29756_mature@@hsa-miR-545-3p	chr13_29756	tgtaaaatgtttgctctg	2	0	2	novel_hsa-miR
chr26_45205_mature	chr26_45205	agttgtcaggcggtgggtc	10	3	13	unannotated_novel_miR
chrx_47908_mature	chrx_47908	ttctttagtaggggact	8	1	9	unannotated_novel_miR
chr16_34215_mature	chr16_34215	ctgtaggtactctggag	1	3	4	unannotated_novel_miR
chr14_31023_mature	chr14_31023	agagaagagggacttga	1	0	1	unannotated_novel_miR
chr14_31024_mature	chr14_31024	agagaagagggacttga	1	0	1	unannotated_novel_miR
chr1_3252_mature	chr1_3252	gggcactgagctcaggg	0	3	3	unannotated_novel_miR
chr18_37849_mature	chr18_37849	ctcatttctgccttggat	2	1	3	unannotated_novel_miR
chr3_9586_mature	chr3_9586	cttgtagcttttcggat	1	2	3	unannotated_novel_miR
chr26_45720_mature	chr26_45720	catttaggaaagtcaag	3	0	3	unannotated_novel_miR
chr1_33_mature	chr1_33	tgcaggtgcggactatatc	1	0	1	unannotated_novel_miR
chr18_37341_mature	chr18_37341	tgcaggtgcggactatatc	1	0	1	unannotated_novel_miR
chr3_10082_mature	chr3_10082	ttagggatctgaatagct	3	1	4	unannotated_novel_miR
chr3_10082_star	chr3_10082	tttcatcacatccactagc	3	0	3	unannotated_novel_miR
chr11_26429_mature@@ssc-miR-378	chr11_26429	ctgggaggacttggagg	3	0	3	novel_ssc-miR
chr1_2276_mature	chr1_2276	ctgggaaggacgattact	4	0	4	unannotated_novel_miR
chr17_35572_mature	chr17_35572	gttatgcttggacttcc	12	3	15	unannotated_novel_miR
chr3_12604_mature@@bta-miR-1388-5p	chr3_12604	ctgcaggactgtccttc	1	0	1	novel_bta-miR
chr5_17105_mature@@bta-miR-1388-5p	chr5_17105	ctgcaggactgtccttc	1	0	1	novel_bta-miR
chr17_36468_mature	chr17_36468	ccaacttatgttctgtga	6	0	6	unannotated_novel_miR
chr14_32179_mature@@hsa-miR-5693	chr14_32179	cccagtggctctgatgg	3	0	3	novel_hsa-miR
chr25_45062_mature	chr25_45062	ctgggggtctgtagctataagc	13	3	16	unannotated_novel_miR
chr4_14633_mature	chr4_14633	cgctttttccagtggtc	0	3	3	unannotated_novel_miR
chr13_30747_mature@@hsa-miR-3155b	chr13_30747	ctgtcgaatgagctctgcagtggc	5	1	6	novel_hsa-miR
chr13_30829_mature	chr13_30829	tactcagtcattaagac	1	0	1	unannotated_novel_miR
chr13_30830_mature	chr13_30830	tactcagtcattaagac	1	0	1	unannotated_novel_miR
chr12_28512_mature	chr12_28512	agatgagaagaggtgagg	0	3	3	unannotated_novel_miR
chr4_15647_mature@@bta-miR-27a-5p	chr4_15647	ttagctgctttgtttttggt	0	1	1	novel_bta-miR
chr4_14624_star@@bta-miR-27a-5p	chr4_14624	ccaaaaacaaagcagctaat	0	1	1	novel_bta-miR
chr11_26682_mature	chr11_26682	tattaatatttaaggtgagggt	0	3	3	unannotated_novel_miR
chr2_7990_mature@@hsa-miR-1324	chr2_7990	tatagaattctgcatagagt	13	2	15	novel_hsa-miR
chr12_28191_mature@@bta-miR-2479	chr12_28191	tgtgtttcttttgggga	4	3	7	novel_bta-miR
chr2_4587_mature@@ssc-miR-758	chr2_4587	tgaccaggtcagaggagg	2	1	3	novel_ssc-miR
chr6_19039_mature	chr6_19039	ccactgggttttgtagga	3	0	3	unannotated_novel_miR
chr14_31454_mature@@hsa-miR-5007-5p	chr14_31454	cactgatatggtttctcac	3	0	3	novel_hsa-miR
chr5_16381_mature	chr5_16381	gggcagatacctcctga	0	3	3	unannotated_novel_miR
chr5_17302_mature	chr5_17302	ttagctgtagtactttt	4	2	6	unannotated_novel_miR
chrx_46864_mature@@hsa-miR-4465	chrx_46864	tgtcagactactctgtc	13	7	20	novel_hsa-miR
chr4_14714_mature	chr4_14714	atttgtgacaacatggg	3	0	3	unannotated_novel_miR
chr18_37511_mature@@ssc-miR-219	chr18_37511	gcttctggacgtcctggg	0	3	3	novel_ssc-miR
chr1_4365_mature	chr1_4365	ccaagggaacagcaatc	3	0	3	unannotated_novel_miR
chr22_41934_mature	chr22_41934	tttaccatctgagccacca	16	2	18	unannotated_novel_miR
chr9_24372_mature@@hsa-miR-4691-5p	chr9_24372	tgtgatggcctggagaa	5	0	5	novel_hsa-miR
chr1_1682_mature	chr1_1682	taggagtcactcagttagttt	3	1	4	unannotated_novel_miR
chr8_22568_mature	chr8_22568	attgtgattgtcctgtgt	3	0	3	unannotated_novel_miR
chr2_9342_mature	chr2_9342	tgtcagttggcctgggctctcct	15	0	15	unannotated_novel_miR
chr21_41131_mature	chr21_41131	ccagctgttccgtctaa	2	0	2	unannotated_novel_miR
chr21_41132_mature	chr21_41132	ccagctgttccgtctaa	2	0	2	unannotated_novel_miR
chr12_29330_mature@@ssc-miR-671-5p	chr12_29330	ctgggggctggagtgta	3	0	3	novel_ssc-miR
chr9_24172_mature@@ssc-miR-381	chr9_24172	ctttgtatattttgcag	0	3	3	novel_ssc-miR
chr3_12335_mature	chr3_12335	tgggcctttagaagctct	5	0	5	unannotated_novel_miR
chr1_3474_star@@bta-miR-876	chr1_3474	tctttgtaaatcaccaac	1	0	1	novel_bta-miR
chr1_3474_mature	chr1_3474	atgtaaaatttacagag	0	3	3	unannotated_novel_miR
chr4_14536_mature@@bta-miR-433	chr4_14536	attgggctcctctgacc	3	1	4	novel_bta-miR
chr17_36030_mature	chr17_36030	ttttagatatgttgact	1	0	1	unannotated_novel_miR
chr19_38407_mature	chr19_38407	ttttagatatgttgact	1	3	4	unannotated_novel_miR
chr7_20333_star	chr7_20333	gcctagcatacagtaggtgc	0	1	1	unannotated_novel_miR
chr7_20333_mature	chr7_20333	tgcttgctggatgactca	3	0	3	unannotated_novel_miR
chr2_7710_mature@@ssc-miR-136	chr2_7710	ttgttttgatttcttagga	0	3	3	novel_ssc-miR
chr10_25819_mature	chr10_25819	ttttgaattctgagtct	6	4	10	unannotated_novel_miR
chr23_42957_mature	chr23_42957	ttggacttacagacgcact	3	0	3	unannotated_novel_miR
chr13_29816_mature	chr13_29816	ccctgagtgtgaacttggata	3	0	3	unannotated_novel_miR
chr1_2870_mature	chr1_2870	tacttttatgttaataa	3	0	3	unannotated_novel_miR
chr1_3123_mature	chr1_3123	cttttctgaaaacatct	3	0	3	unannotated_novel_miR
chr10_25790_mature	chr10_25790	cagaggacatggggcagggg	3	0	3	unannotated_novel_miR
chr1_115_mature@@bta-miR-664	chr1_115	tgtgtgggggtgtgtgg	3	0	3	novel_bta-miR
chr1_116_mature@@bta-miR-664	chr1_116	tgtgtgggggtgtgtgg	3	0	3	novel_bta-miR
chr13_30727_mature	chr13_30727	aaagggaggactggggt	1	0	1	unannotated_novel_miR
chr13_30728_mature	chr13_30728	aaagggaggactggggt	1	0	1	unannotated_novel_miR
chr19_38969_mature@@bta-miR-6521	chr19_38969	ctggactctgctcactg	5	0	5	novel_bta-miR
chr19_38970_mature@@bta-miR-6521	chr19_38970	ctggactctgctcactg	5	0	5	novel_bta-miR
chr1_2529_mature@@bta-miR-2285f	chr1_2529	aaaaacctgaatgatgc	0	1	1	novel_bta-miR
chr13_30260_mature	chr13_30260	tgttaaggttggttgga	3	0	3	unannotated_novel_miR
chr18_37689_mature	chr18_37689	gaatgtagaagaggaaa	2	2	4	unannotated_novel_miR
chr15_33720_mature	chr15_33720	tgttaggatttcagcac	0	3	3	unannotated_novel_miR
chr20_39167_mature@@ssc-miR-155-3p	chr20_39167	tttaaaaatgctaacacta	3	0	3	novel_ssc-miR
chr3_12920_star	chr3_12920	tgccaggtcttgtattcaggtggt	4	1	5	unannotated_novel_miR
chr3_12920_mature@@hsa-miR-5579-3p	chr3_12920	ctatctgatactccttagggt	13	3	16	novel_hsa-miR
chrx_47334_mature	chrx_47334	ttttgatagaggtttcat	1	0	1	unannotated_novel_miR
chr7_20843_mature	chr7_20843	ttttgatagaggtttcat	1	0	1	unannotated_novel_miR
chr6_17917_mature	chr6_17917	gatatttctgagggtaa	3	0	3	unannotated_novel_miR
chr13_30515_mature	chr13_30515	accaggactgccaaact	4	2	6	unannotated_novel_miR
chr15_33245_mature@@ssc-miR-30c-1-3p	chr15_33245	ctgggagagggctggggct	0	3	3	novel_ssc-miR
chr13_30612_mature@@hsa-miR-378c	chr13_30612	tgttgaactcttctgact	10	0	10	novel_hsa-miR
chr24_44119_mature	chr24_44119	cattggacaagttacttaagctct	3	0	3	unannotated_novel_miR
chr24_44119_star	chr24_44119	tggctcagtggtaatgaatccgccta	1	0	1	unannotated_novel_miR
chr5_16792_mature	chr5_16792	ccttccctcccgcctcc	0	2	2	unannotated_novel_miR
chr5_16790_mature	chr5_16790	ccttccctcccgcctcc	0	2	2	unannotated_novel_miR
chr3_13049_mature	chr3_13049	caggaaaatgtagataag	0	3	3	unannotated_novel_miR
[truncated: 1,133 more rows]
