# Supplementary material for: Genome-wide analysis of microRNAs identifies the lipid metabolism pathway to be a defining factor in adipose tissue from different sheep
Source: Sci Rep. 2015 Dec 22;5:18470. doi: 10.1038/srep18470 (PMC4686875; doi:10.1038/srep18470)
Supplement: Supplementary Table S2 [file srep18470-s3.xls]

## Sheet: Sheet1
miR.names	miRNApreName	mirSequence	HanSheep_counts	Dorset_counts	Log2Ratio	FDR	normalized_counts_HanSheep	normalized_counts_Dorset	Differential miR
bta-let-7a-5p	bta-let-7a-1/bta-let-7a-2/bta-let-7a-3	tgaggtagtaggttgtatagtt	20	10	0.73978	0.753978	18.2786	10.9418	not.Changed
bta-let-7f	bta-let-7f-2/bta-let-7f-1	tgaggtagtagattgtatagtt	10	5	0.739252	0.725607	9.13929	5.47088	not.Changed
bta-miR-10a	bta-mir-10a	taccctgtagatccgaatttgtg	26	18	0.270698	0.818576	23.7622	19.6952	not.Changed
bta-miR-1246	bta-mir-1246	aatggatttttggagcagg	122	46	1.14733	0.775279	111.499	50.3321	not.Changed
bta-miR-126-3p	bta-mir-126	cgtaccgtgagtaataatgcg	7120	2838	1.06731	0.964314	6507.18	3105.27	not.Changed
bta-miR-126-5p	bta-mir-126	cattattacttttggtacgcg	73393	21095	1.53905	0.972836	67076	23081.7	not.Changed
bta-miR-1306	bta-mir-1306	ccacctcccctgcaaacgtcc	12	6	0.739428	0.731943	10.9672	6.56506	not.Changed
bta-miR-130b	bta-mir-130b	cagtgcaatgatgaaagggcat	74	10	2.62673	0.140423	67.6308	10.9418	not.Changed
bta-miR-132	bta-mir-132	taacagtctacagccatggtcg	61	17	1.58307	0.573206	55.7497	18.601	not.Changed
bta-miR-1343-3p	bta-mir-1343	ctcctggggcccgcactctc	167	92	0.600403	0.888142	152.626	100.664	not.Changed
bta-miR-139	bta-mir-139	tctacagtgcacgtgtctccagt	304	123	1.04567	0.85717	277.835	134.584	not.Changed
bta-miR-1434-3p	bta-mir-1434	gaagaaatctaaggtctgagg	221	78	1.24271	0.790775	201.978	85.3458	not.Changed
bta-miR-144	bta-mir-144	tacagtatagatgatgtactag	127	33	1.68432	0.571895	116.069	36.1078	not.Changed
bta-miR-147	bta-mir-147	gtgtgcggaaatgcttctgcta	25	0	11.1585	0.00320991	22.8482	0	Up
bta-miR-148a	bta-mir-148a	tcagtgcactacagaactttgt	1895	876	0.853497	0.950462	1731.9	958.499	not.Changed
bta-miR-148b	bta-mir-148b	tcagtgcatcacagaactttgt	96	20	2.00285	0.391509	87.7372	21.8835	not.Changed
bta-miR-151-3p	bta-mir-151	ctagactgaagctccttgagg	36384	13020	1.22288	0.979096	33252.4	14246.2	not.Changed
bta-miR-182	bta-mir-182	tttggcaatggtagaactcacact	112	29	1.68937	0.560281	102.36	31.7311	not.Changed
bta-miR-185	bta-mir-185	tggagagaaaggcagttcctga	287	141	0.765626	0.895369	262.298	154.279	not.Changed
bta-miR-18a	bta-mir-18a	taaggtgcatctagtgcagata	21	1	4.12025	0.0471117	19.1925	1.09418	Up
bta-miR-193a	bta-mir-193a-2	gggactttgtaggccagtt	39	10	1.70287	0.509911	35.6432	10.9418	not.Changed
bta-miR-193a-3p	bta-mir-193a	aactggcctacaaagtcccagt	45	12	1.64645	0.535453	41.1268	13.1301	not.Changed
bta-miR-193a-5p	bta-mir-193a	tgggtctttgcgggcgagatga	338	143	0.981272	0.874062	308.908	156.467	not.Changed
bta-miR-1940	bta-mir-1940	ctggaggactaagaaggctgagtct	13	2	2.43538	0.349629	11.8811	2.18835	not.Changed
bta-miR-210	bta-mir-210	actgtgcgtgtgacagcggctga	65	25	1.11854	0.74072	59.4054	27.3544	not.Changed
bta-miR-2285i	bta-mir-2285i	aaaaccggaacgaactttttgg	1	11	-3.70462	0.111691	0.913929	12.0359	not.Changed
bta-miR-2427	bta-mir-2427	aggtcatttcaaagagggctg	11	1	3.18805	0.235504	10.0532	1.09418	not.Changed
bta-miR-2440	bta-mir-2440	tgcagtgatgagaccctgga	57	44	0.113745	0.869091	52.094	48.1438	not.Changed
bta-miR-2483-3p	bta-mir-2483	aaacatctggttggttgagaga	9	8	-0.0896603	0.773729	8.22536	8.75341	not.Changed
bta-miR-2483-5p	bta-mir-2483	cgtcaaccatccagctgtttga	38	22	0.528621	0.817228	34.7293	24.0719	not.Changed
bta-miR-2887	bta-mir-2887-1/bta-mir-2887-2	cgggaccggggtccggtgcg	101	36	1.22839	0.738566	92.3069	39.3904	not.Changed
bta-miR-2898	bta-mir-2898	tggtggagatgccgggga	76	36	0.818153	0.816709	69.4586	39.3904	not.Changed
bta-miR-2904	bta-mir-2904-1/bta-mir-2904-2/bta-mir-2904-3	gggagcctcggttggcctc	469	96	2.02869	0.497363	428.633	105.041	not.Changed
bta-miR-339a	bta-mir-339a	tccctgtcctccaggagctcac	757	250	1.33864	0.848125	691.845	273.544	not.Changed
bta-miR-339b	bta-mir-339b	tccctgtcctccaggagctc	732	249	1.29598	0.856101	668.996	272.45	not.Changed
bta-miR-378	bta-mir-378-1/bta-mir-378-2	actggacttggagtcagaaggc	55	8	2.52031	0.180725	50.2661	8.75341	not.Changed
bta-miR-452	bta-mir-452	tgtttgcagaggaaactgagac	23	9	1.09317	0.693015	21.0204	9.84759	not.Changed
bta-miR-455-3p	bta-mir-455	gcagtccatgggcatatacact	108	39	1.2096	0.74901	98.7044	42.6729	not.Changed
bta-miR-455-5p	bta-mir-455	tatgtgcctttggactacatc	57	28	0.76565	0.808293	52.094	30.6369	not.Changed
bta-miR-483	bta-mir-483	tcactcctctcctcccgtctt	10	1	3.05069	0.276915	9.13929	1.09418	not.Changed
bta-miR-484	bta-mir-484	tcaggctcagtcccctcccgat	549	240	0.934055	0.903436	501.747	262.602	not.Changed
bta-miR-499	bta-mir-499	ttaagacttgcagtgatgttt	9	3	1.32264	0.63518	8.22536	3.28253	not.Changed
bta-miR-545-5p	bta-mir-545	tcagtaaatgtttattggatg	33	12	1.19912	0.680519	30.1597	13.1301	not.Changed
bta-miR-574	bta-mir-574	tgagtgtgtgtgtgtgagtgtgtg	83	30	1.20821	0.731113	75.8561	32.8253	not.Changed
bta-miR-669	bta-mir-669	tgtgggtgtgtgcatgtgcgtg	928	346	1.16364	0.893907	848.126	378.585	not.Changed
bta-miR-744	bta-mir-744	tgcggggctagggctaacagca	53	26	0.767581	0.803645	48.4383	28.4486	not.Changed
bta-miR-760-3p	bta-mir-760	cggctctgggtctgtgggga	18	10	0.587865	0.769114	16.4507	10.9418	not.Changed
bta-miR-92b	bta-mir-92b	tattgcactcgtcccggcctcc	6450	2893	0.89704	0.970785	5894.84	3165.45	not.Changed
bta-miR-99b	bta-mir-99b	cacccgtagaaccgaccttgcg	2016	1629	0.0478178	0.974384	1842.48	1782.41	not.Changed
chr1_1034_mature	chr1_1034	ctggggtacatgtatctctct	16	48	-1.84394	0.435374	14.6229	52.5205	not.Changed
chr1_1071_mature@@ssc-miR-455-3p	chr1_1071	caaccccatggactgtac	79	189	-1.51802	0.687486	72.2004	206.799	not.Changed
chr1_111_mature@@hsa-miR-4429	chr1_111	atgggctgagagtctgggg	10	16	-0.937009	0.719814	9.13929	17.5068	not.Changed
chr1_1116_mature@@bta-miR-2458	chr1_1116	ttttaggattggaaagagctcag	43	81	-1.17307	0.751005	39.299	88.6283	not.Changed
chr1_1177_mature	chr1_1177	tggactggaagaaatacaag	1385	2666	-1.20448	0.934378	1265.79	2917.07	not.Changed
chr1_1203_mature	chr1_1203	ctcagtcgtgtctgtcc	25	30	-0.522534	0.816199	22.8482	32.8253	not.Changed
chr1_1302_mature	chr1_1302	tttatcctgtttgggactct	342	457	-0.677871	0.928916	312.564	500.039	not.Changed
chr1_1423_mature@@ssc-miR-218	chr1_1423	tccttgatctaagggct	4	10	-1.579	0.568831	3.65572	10.9418	not.Changed
chr1_1428_mature	chr1_1428	atctcgctggggcctcc	85	71	-4.71401e-05	0.891141	77.684	77.6865	not.Changed
chr1_1437_mature@@hsa-miR-1266	chr1_1437	cactcagggctgttagtatag	9	15	-0.995782	0.705838	8.22536	16.4126	not.Changed
chr1_1453_mature@@bta-miR-2381	chr1_1453	tgctgggctgctctgttc	10	21	-1.32913	0.631449	9.13929	22.9777	not.Changed
chr1_1453_star	chr1_1453	aaagtgagccgctcagtca	14	32	-1.45162	0.600373	12.795	35.0136	not.Changed
chr1_1459_mature	chr1_1459	tcttgttggggatgagctca	2	19	-3.50044	0.0613301	1.82786	20.7894	not.Changed
chr1_146_mature@@ssc-miR-30e-5p	chr1_146	tgtaaacatccttgactggaag	68520	23178	1.30408	0.982264	62622.4	25360.8	not.Changed
chr1_146_star@@ssc-miR-30e-3p	chr1_146	tttcagtcggatgtttacag	3935	1122	1.55059	0.890581	3596.31	1227.67	not.Changed
chr1_1470_mature	chr1_1470	catggactgtacagccc	41	149	-2.12101	0.326466	37.4711	163.032	not.Changed
chr1_148_mature@@ssc-miR-30c-5p	chr1_148	tgtaaacatcctacactctcag	2664	1000	1.1539	0.934935	2434.71	1094.18	not.Changed
chr1_148_star@@ssc-miR-30c-1-3p	chr1_148	tgggagagggttgtttactc	46	13	1.56276	0.570123	42.0407	14.2243	not.Changed
chr1_1562_mature	chr1_1562	ttttaggatcaggacttatagca	108	283	-1.64936	0.660404	98.7044	309.652	not.Changed
chr1_1594_mature	chr1_1594	tgtttgatttctgaacttctg	0	12	-10.3598	0.0127784	0	13.1301	Down
chr1_1623_mature@@ssc-miR-2411	chr1_1623	tggactgtcagactcctctgtcc	358	682	-1.18948	0.882433	327.187	746.228	not.Changed
chr1_17_mature	chr1_17	ccaatgtggggactggtcag	6	14	-1.4804	0.585082	5.48358	15.3185	not.Changed
chr1_175_mature	chr1_175	tctgtgaggaatcggaact	74	105	-0.764395	0.855646	67.6308	114.889	not.Changed
chr1_1818_mature	chr1_1818	caaatgagggactgaactgaac	106	214	-1.27315	0.790055	96.8765	234.154	not.Changed
chr1_1874_mature	chr1_1874	tatttcactgttgtctctgaatgc	51	36	0.242753	0.857413	46.6104	39.3904	not.Changed
chr1_213_mature@@hsa-miR-920	chr1_213	ctttggggagctgtgtctcg	5	5	-0.259172	0.746444	4.56965	5.47088	not.Changed
chr1_2197_mature	chr1_2197	ctgggttagcactctgcct	3	8	-1.67112	0.558991	2.74179	8.75341	not.Changed
chr1_2198_mature	chr1_2198	ctgggttagcactctgcct	3	9	-1.84087	0.509398	2.74179	9.84759	not.Changed
chr1_2203_mature@@ssc-miR-187	chr1_2203	ctgggctggaagcaacacaag	376	685	-1.12504	0.893917	343.637	749.511	not.Changed
chr1_2206_mature	chr1_2206	gatctggggctctgtgacaac	0	12	-10.3598	0.0127784	0	13.1301	Down
chr1_2220_mature	chr1_2220	ccagtgcctgttagacgctctgcc	16	46	-1.78255	0.464772	14.6229	50.3321	not.Changed
chr1_2243_mature	chr1_2243	gtttccaggggttaggac	3	9	-1.84087	0.509398	2.74179	9.84759	not.Changed
chr1_2265_mature@@ssc-miR-149	chr1_2265	tctggctccgtgtcttcactcc	17	8	0.827053	0.732964	15.5368	8.75341	not.Changed
chr1_2303_mature@@hsa-miR-138-2-3p	chr1_2303	tggtgtcgtgatgctct	4	8	-1.2574	0.645398	3.65572	8.75341	not.Changed
chr1_2316_mature@@hsa-miR-4726-5p	chr1_2316	cgccaggctcctctgtcc	510	1100	-1.36861	0.870153	466.104	1203.59	not.Changed
chr1_2334_mature	chr1_2334	aatttctgtgactgctggc	3	8	-1.67112	0.558991	2.74179	8.75341	not.Changed
chr1_2430_mature@@hsa-miR-939-5p	chr1_2430	ctgaatgagaggctctggg	1	10	-3.56724	0.142566	0.913929	10.9418	not.Changed
chr1_2463_mature	chr1_2463	attaatgggactctctgtacttc	4	11	-1.71638	0.52734	3.65572	12.0359	not.Changed
chr1_2489_mature	chr1_2489	caaggactggacgctgagca	0	15	-10.6815	0.00550833	0	16.4126	Down
chr1_250_mature@@ssc-miR-151-5p	chr1_250	tcgaggagctcccagtct	10	1	3.05069	0.276915	9.13929	1.09418	not.Changed
chr1_2514_mature	chr1_2514	ctttgtgactgtgtagtcc	38	92	-1.53505	0.621085	34.7293	100.664	not.Changed
chr1_2558_mature@@bta-miR-2442	chr1_2558	ctgggctgtggggtctgg	1	9	-3.41538	0.181872	0.913929	9.84759	not.Changed
chr1_2640_mature@@ssc-miR-101	chr1_2640	gtacagtactgtgataa	11163	3965	1.23364	0.962227	10202.2	4338.41	not.Changed
chr1_2640_star@@hsa-miR-101-5p	chr1_2640	tatcacagtgctgatgct	36	4	2.90738	0.115995	32.9015	4.37671	not.Changed
chr1_2671_mature@@ssc-miR-186	chr1_2671	caaagaattctccttttggg	28962	11066	1.12834	0.980093	26469.2	12108.2	not.Changed
chr1_27_mature	chr1_27	cccatgcgctggctggg	22	3	2.61111	0.230617	20.1064	3.28253	not.Changed
chr1_2812_mature@@ssc-miR-187	chr1_2812	ctgggctggaagcaacacaag	375	694	-1.14771	0.890741	342.723	759.358	not.Changed
chr1_286_mature	chr1_286	tgtggtcttgggctctggg	23	28	-0.543269	0.809946	21.0204	30.6369	not.Changed
chr1_2877_mature	chr1_2877	gttctggctcagtctct	6	15	-1.57987	0.553735	5.48358	16.4126	not.Changed
chr1_2984_mature@@hsa-miR-127-5p	chr1_2984	ctgtgtactctgagcttc	29	68	-1.48882	0.621418	26.504	74.404	not.Changed
chr1_3103_mature@@hsa-miR-4327	chr1_3103	ccttgggggactgggatc	33	88	-1.6744	0.548639	30.1597	96.2875	not.Changed
chr1_3139_mature	chr1_3139	tggagccggagctggttag	19	13	0.287614	0.799915	17.3647	14.2243	not.Changed
chr1_3140_mature	chr1_3140	tggagccggagctggttag	19	13	0.287614	0.799915	17.3647	14.2243	not.Changed
chr1_3207_mature@@ssc-miR-9	chr1_3207	tctttggttatctagctgt	52	20	1.11847	0.726875	47.5243	21.8835	not.Changed
chr1_3208_mature@@ssc-miR-9	chr1_3208	tctttggttatctagctgt	52	20	1.11847	0.726875	47.5243	21.8835	not.Changed
chr1_3311_mature@@bta-miR-2400	chr1_3311	tacagctcggactgtcc	60	171	-1.77047	0.546864	54.8358	187.104	not.Changed
chr1_3395_mature@@bta-miR-155	chr1_3395	ttaatgctaatcgtgatagg	980	501	0.70827	0.943194	895.651	548.182	not.Changed
chr1_3452_mature	chr1_3452	ccccaaggagaggggggt	18	37	-1.2987	0.661515	16.4507	40.4845	not.Changed
chr1_3466_mature@@hsa-miR-125b-2-3p	chr1_3466	acaagtcaggctcttgggac	3856	1657	0.958837	0.95924	3524.11	1813.05	not.Changed
chr1_3466_star@@ssc-miR-125b	chr1_3466	tccctgagaccctaacttgtg	220	88	1.06216	0.834774	201.064	96.2875	not.Changed
chr1_3467_mature@@ssc-let-7c	chr1_3467	tgaggtagtaggttgtatgg	20484	7441	1.20124	0.973356	18720.9	8141.77	not.Changed
chr1_3470_mature@@ssc-miR-99a	chr1_3470	aacccgtagatccgatctt	96	60	0.418326	0.877725	87.7372	65.6506	not.Changed
chr1_3470_star@@hsa-miR-99a-3p	chr1_3470	agctcgcttctatgggtct	274	99	1.20891	0.814829	250.417	108.323	not.Changed
chr1_351_mature	chr1_351	tggatgagagacactctggtttcc	12	27	-1.42879	0.604096	10.9672	29.5428	not.Changed
chr1_3511_mature	chr1_3511	ggtctggcttggtctct	5	14	-1.74291	0.505176	4.56965	15.3185	not.Changed
chr1_3742_mature	chr1_3742	ctaggaaacagaacctc	0	10	-10.0969	0.0239055	0	10.9418	Down
chr1_3795_mature@@bta-miR-6529	chr1_3795	gagagatcagaggcgcag	670	316	0.824527	0.922806	612.333	345.76	not.Changed
chr1_3855_mature@@ssc-miR-28-3p	chr1_3855	ccttgtgagctctatgcaaggg	0	10	-10.0969	0.0239055	0	10.9418	Down
chr1_3900_mature	chr1_3900	tggctgcagtagaatctctggcct	39	76	-1.22199	0.731342	35.6432	83.1574	not.Changed
chr1_3912_mature@@ssc-miR-28-3p	chr1_3912	cactagattgagagctcctgg	13716	6064	0.917826	0.979173	12535.5	6635.09	not.Changed
chr1_3912_star@@ssc-miR-28-5p	chr1_3912	aaggagctcacagtctattga	1559	422	1.62559	0.814852	1424.82	461.742	not.Changed
chr1_3919_mature	chr1_3919	aaagcaggatttagactacaat	30	5	2.32316	0.281115	27.4179	5.47088	not.Changed
chr1_3947_mature	chr1_3947	attctgattgttgtgag	23	0	11.0383	0.00439315	21.0204	0	Up
chr1_3997_mature	chr1_3997	cagttcagttgctcagtc	174	342	-1.23455	0.833043	159.024	374.208	not.Changed
chr1_4117_mature@@ssc-miR-16	chr1_4117	tagcagcacgtaaatattgg	11172	4934	0.919366	0.976929	10210.4	5398.67	not.Changed
chr1_4117_star@@hsa-miR-16-2-3p	chr1_4117	caatattattgtgctgcttt	10	1	3.05069	0.276915	9.13929	1.09418	not.Changed
chr1_4119_mature@@ssc-miR-15b	chr1_4119	tagcagcacatcatggtttac	169	45	1.64914	0.61204	154.454	49.2379	not.Changed
chr1_4132_mature	chr1_4132	gttagtacttggatgggagactgc	16588	7189	0.946585	0.980234	15160.3	7866.03	not.Changed
chr1_4199_mature	chr1_4199	ctgcaggagaaaggggct	5	6	-0.521768	0.737235	4.56965	6.56506	not.Changed
chr1_4434_star	chr1_4434	gagtgtgtcgccatgc	3	7	-1.47871	0.606276	2.74179	7.65924	not.Changed
chr1_477_star@@hsa-miR-548b-3p	chr1_477	cacgactgaagcaactgagc	6	7	-0.481337	0.746207	5.48358	7.65924	not.Changed
chr1_494_mature@@hsa-miR-452-3p	chr1_494	gttaagcaaatctttgcagatct	3	10	-1.99272	0.459215	2.74179	10.9418	not.Changed
chr1_511_mature	chr1_511	cctgggctggagaggtttaca	15	10	0.325006	0.784508	13.7089	10.9418	not.Changed
chr1_661_mature	chr1_661	cctggtcgggttggagatgggcgt	47	41	-0.0626398	0.863291	42.9547	44.8612	not.Changed
chr1_667_mature@@bta-miR-197	chr1_667	ttcaccaccttctccacccag	1548	792	0.707136	0.954208	1414.76	866.588	not.Changed
chr1_744_mature	chr1_744	cattggcaaggactctg	96	497	-2.63169	0.136349	87.7372	543.806	not.Changed
chr1_760_mature	chr1_760	gttgactcgttggaaaaggctctg	326	379	-0.477003	0.935476	297.941	414.693	not.Changed
chr1_760_star@@hsa-miR-4749-3p	chr1_760	ggggcaggaggagaaggggacaaca	7	12	-1.03614	0.691251	6.39751	13.1301	not.Changed
chr1_772_mature@@ssc-miR-22-3p	chr1_772	aagctgccatttgaagaa	27	12	0.90972	0.739477	24.6761	13.1301	not.Changed
chr1_818_mature	chr1_818	tgaaaatgacgtgacggactt	9	3	1.32264	0.63518	8.22536	3.28253	not.Changed
chr1_887_mature@@bta-miR-2411-3p	chr1_887	tgaactgtcttactcccacat	21	10	0.810132	0.745217	19.1925	10.9418	not.Changed
chr1_914_mature@@bta-miR-1584-5p	chr1_914	catctggggctggactggag	17	21	-0.564245	0.791311	15.5368	22.9777	not.Changed
chr1_990_mature@@hsa-miR-635	chr1_990	cgcatgtgggcactgaacgct	26	102	-2.2312	0.253226	23.7622	111.606	not.Changed
chr10_24814_mature	chr10_24814	tatactgtttgggactct	70	92	-0.653888	0.863083	63.9751	100.664	not.Changed
chr10_24909_mature	chr10_24909	gggtgaaaggctaaacaaa	36	27	0.155297	0.843114	32.9015	29.5428	not.Changed
chr10_24931_mature	chr10_24931	aattggacttaagaacgtgct	5	13	-1.63606	0.541653	4.56965	14.2243	not.Changed
chr10_25009_mature@@hsa-miR-3681-3p	chr10_25009	ccgggctggatgaagcacaag	100	220	-1.3971	0.750127	91.3929	240.719	not.Changed
chr10_25039_mature	chr10_25039	tggcctgtagcctctgccc	15	34	-1.4396	0.606952	13.7089	37.202	not.Changed
chr10_25130_mature	chr10_25130	atgaatgatgacaaaatg	13	6	0.854804	0.718495	11.8811	6.56506	not.Changed
chr10_25205_mature	chr10_25205	caaggactgtatactcc	45	84	-1.15996	0.757409	41.1268	91.9108	not.Changed
chr10_25273_mature@@ssc-miR-452	chr10_25273	ctgccagtttcctctggcc	28	58	-1.30998	0.683018	25.59	63.4622	not.Changed
chr10_25335_mature@@ssc-miR-17-5p	chr10_25335	caaagtgcttacagtgcaggta	62	28	0.886934	0.791613	56.6636	30.6369	not.Changed
chr10_25336_mature@@ssc-miR-17-5p	chr10_25336	caaagtgcttacagtgcaggta	62	28	0.886934	0.791613	56.6636	30.6369	not.Changed
chr10_25339_mature@@ssc-miR-19a	chr10_25339	tgtgcaaatctatgcaaaact	441	259	0.50812	0.932254	403.043	283.392	not.Changed
chr10_25342_mature@@ssc-miR-20a	chr10_25342	taaagtgcttatagtgcaggta	68	37	0.618194	0.839689	62.1472	40.4845	not.Changed
chr10_25343_mature@@ssc-miR-19b	chr10_25343	tgtgcaaatccatgcaaaact	478	285	0.486344	0.935841	436.858	311.84	not.Changed
chr10_25345_mature@@ssc-miR-92a	chr10_25345	tattgcacttgtcccggc	35391	6580	2.16753	0.845306	32344.9	7199.68	not.Changed
chr10_25346_mature@@ssc-miR-92a	chr10_25346	tattgcacttgtcccggc	35391	6580	2.16753	0.845306	32344.9	7199.68	not.Changed
chr10_25415_mature	chr10_25415	aaacaccgggatgaact	26	0	11.2151	0.00276218	23.7622	0	Up
chr10_25457_mature	chr10_25457	tttctcattggtctggagg	14	26	-1.15216	0.6902	12.795	28.4486	not.Changed
chr10_25503_mature	chr10_25503	cgcgcgtctgtccgcctggca	9	1	2.89886	0.324081	8.22536	1.09418	not.Changed
chr10_25530_mature	chr10_25530	catggactgtacagccc	90	281	-1.90214	0.512626	82.2536	307.464	not.Changed
chr10_25530_star	chr10_25530	gcctgtacagcccatgg	77	150	-1.22161	0.780048	70.3726	164.126	not.Changed
chr10_25556_mature	chr10_25556	gtttccttagtgtagtggc	238	97	1.03514	0.845014	217.515	106.135	not.Changed
chr10_25679_mature	chr10_25679	tctttggtgttgaactc	1	16	-4.24481	0.034762	0.913929	17.5068	Down
chr10_25687_mature@@ssc-miR-16	chr10_25687	tagcagcacgtaaatattgg	11456	4982	0.941614	0.976484	10470	5451.19	not.Changed
chr10_25689_mature@@ssc-miR-15a	chr10_25689	tagcagcacataatggttt	17	11	0.36807	0.787907	15.5368	12.0359	not.Changed
chr10_25697_mature@@ssc-miR-378	chr10_25697	actggatttggagtcaga	7	3	0.960566	0.69066	6.39751	3.28253	not.Changed
chr10_25711_mature	chr10_25711	tgctgttggcctgtagatgg	45	0	12.0062	0.000289584	41.1268	0	Up
chr10_25731_mature	chr10_25731	tatcctgtttgggactct	126	195	-0.889684	0.869981	115.155	213.364	not.Changed
chr10_25811_mature@@bta-miR-2285n	chr10_25811	cccgaatgaactttttggc	23	13	0.563104	0.784988	21.0204	14.2243	not.Changed
chr10_25811_star	chr10_25811	ctgaaaggttcatttgggt	13	7	0.632725	0.748388	11.8811	7.65924	not.Changed
chr10_25819_mature	chr10_25819	ttttgaattctgagtct	4	6	-0.842908	0.705977	3.65572	6.56506	not.Changed
chr10_25845_mature@@hsa-miR-515-5p	chr10_25845	ctttcttttggactgactgcag	13	19	-0.806659	0.751208	11.8811	20.7894	not.Changed
chr10_25958_mature@@hsa-miR-519c-3p	chr10_25958	cggtgcatgcatctttttgaatt	7	18	-1.62074	0.53571	6.39751	19.6952	not.Changed
chr10_25974_mature	chr10_25974	catgtgtattagtacaactagga	7	4	0.546625	0.733285	6.39751	4.37671	not.Changed
chr10_26022_mature	chr10_26022	ctatggactatatactcc	11	53	-2.52699	0.145298	10.0532	57.9914	not.Changed
chr10_26096_star@@bta-miR-2285m	chr10_26096	ttggccaaaaagctcatttggg	8	5	0.417718	0.74807	7.31143	5.47088	not.Changed
chr10_26150_mature@@hsa-miR-877-3p	chr10_26150	tccggactgggtggagggagaa	13	20	-0.880625	0.740474	11.8811	21.8835	not.Changed
chr11_26254_mature	chr11_26254	ctgagacatctgggggact	1163	1727	-0.830102	0.954252	1062.9	1889.64	not.Changed
chr11_26254_star	chr11_26254	gttcctctcgtttttcc	3	8	-1.67112	0.558991	2.74179	8.75341	not.Changed
chr11_26291_mature	chr11_26291	tggactgagacatctgggggact	9746	13791	-0.760535	0.984678	8907.16	15089.8	not.Changed
chr11_26291_star	chr11_26291	gtcgattcacggcgtgaaagtcgag	5	17	-2.02285	0.397009	4.56965	18.601	not.Changed
chr11_26292_mature	chr11_26292	tggactgagacatctgggggact	9786	13863	-0.762139	0.984688	8943.71	15168.6	not.Changed
chr11_26329_mature	chr11_26329	caggtcggagtgaatcc	0	50	-12.4178	1.8809e-05	0	54.7088	Down
chr11_26399_mature	chr11_26399	ccatggcctgtatagtcc	63	177	-1.74984	0.561804	57.5775	193.669	not.Changed
chr11_26404_mature@@ssc-miR-21	chr11_26404	tagcttatcagactgat	36793	10047	1.61297	0.955798	33626.2	10993.2	not.Changed
chr11_26404_star@@bta-miR-21-3p	chr11_26404	gcagtcgatgggctgt	89	32	1.21581	0.733587	81.3397	35.0136	not.Changed
chr11_26442_mature@@bta-miR-2466-3p	chr11_26442	tgatggggccggaggggct	11	18	-0.969482	0.718169	10.0532	19.6952	not.Changed
chr11_26479_mature	chr11_26479	ttgtgggctgtttgtct	2	9	-2.42321	0.363918	1.82786	9.84759	not.Changed
chr11_26480_mature	chr11_26480	ttgtgggctgtttgtct	2	9	-2.42321	0.363918	1.82786	9.84759	not.Changed
chr11_26492_mature	chr11_26492	cctggcttctcttaataagaatt	6	21	-2.06505	0.364353	5.48358	22.9777	not.Changed
chr11_26500_mature@@bta-miR-2410	chr11_26500	ctagcactttcacaggtcctccc	10	2	2.05724	0.474911	9.13929	2.18835	not.Changed
chr11_26523_mature@@ssc-miR-423-3p	chr11_26523	agctcggtctgaggcccctc	4114	1965	0.806319	0.967743	3759.91	2150.06	not.Changed
chr11_26523_star@@ssc-miR-423-5p	chr11_26523	aggggcagagagcgagactt	1155	460	1.06848	0.916407	1055.59	503.321	not.Changed
chr11_26637_mature	chr11_26637	tagagactctggaaact	7	9	-0.621472	0.743224	6.39751	9.84759	not.Changed
chr11_26641_mature	chr11_26641	ttgtgaagcagaattcac	14	1	3.53567	0.143196	12.795	1.09418	not.Changed
chr11_26720_mature	chr11_26720	taacagtcgagattgggg	10	14	-0.744482	0.746537	9.13929	15.3185	not.Changed
chr11_26729_mature@@ssc-miR-152	chr11_26729	tcagtgcatgacagaac	377	178	0.822964	0.900748	344.551	194.763	not.Changed
chr11_26749_mature@@bta-miR-2482	chr11_26749	caaagggacaaagaaactc	7	9	-0.621472	0.743224	6.39751	9.84759	not.Changed
chr11_26750_mature@@bta-miR-2482	chr11_26750	caaagggacaaagaaactc	7	9	-0.621472	0.743224	6.39751	9.84759	not.Changed
chr11_26759_mature	chr11_26759	tccccttgagacagtagaaaca	16	0	10.515	0.0156365	14.6229	0	Up
chr11_26785_mature	chr11_26785	tgtggggttctgtaagtgag	7	3	0.960566	0.69066	6.39751	3.28253	not.Changed
chr11_26855_mature	chr11_26855	acgcgctgcctttgagccccc	107	46	0.958075	0.811377	97.7904	50.3321	not.Changed
chr11_26939_mature	chr11_26939	ccgggctgctcacgttt	7	12	-1.03614	0.691251	6.39751	13.1301	not.Changed
chr11_26983_mature	chr11_26983	ctttagtcttgacttcact	8	44	-2.71745	0.105479	7.31143	48.1438	not.Changed
chr11_27001_mature	chr11_27001	tggtgatggacagggaggcctggc	587	1057	-1.10822	0.914612	536.477	1156.54	not.Changed
chr11_27021_mature	chr11_27021	cgtcgggcttctctgtcc	34	65	-1.19433	0.729505	31.0736	71.1215	not.Changed
chr11_27025_mature	chr11_27025	tggaggcctgcaaactgtagg	5	7	-0.743846	0.720956	4.56965	7.65924	not.Changed
chr11_27025_star	chr11_27025	ctagagtttgacggcctcggc	17	3	2.23935	0.364537	15.5368	3.28253	not.Changed
chr11_27039_star	chr11_27039	tctcaagagtagggg	2	9	-2.42321	0.363918	1.82786	9.84759	not.Changed
chr11_27040_star	chr11_27040	cctcgtagctcgagatgaggga	10	9	-0.107574	0.779138	9.13929	9.84759	not.Changed
chr11_27041_mature	chr11_27041	ccctgcttggtcgagaaagaatt	59	132	-1.42127	0.699439	53.9218	144.431	not.Changed
chr11_27041_star@@ssc-miR-196b	chr11_27041	ggcgctctcaacaggaaaggcga	8	7	-0.0669564	0.767809	7.31143	7.65924	not.Changed
chr11_27042_mature	chr11_27042	ccctgcttggtcgagaaagaatt	59	132	-1.42127	0.699439	53.9218	144.431	not.Changed
chr11_27085_mature	chr11_27085	ctggactcaggagttct	11	34	-1.88668	0.415428	10.0532	37.202	not.Changed
chr11_27116_mature@@ssc-miR-28-3p	chr11_27116	actagattgagagctccttga	55	14	1.71366	0.512087	50.2661	15.3185	not.Changed
chr11_27122_mature@@hsa-miR-485-3p	chr11_27122	cctgcttgggctctcctctag	12	7	0.517349	0.757149	10.9672	7.65924	not.Changed
chr11_27123_mature	chr11_27123	atctggatcagtctatgctga	47	38	0.0469593	0.86127	42.9547	41.5787	not.Changed
chr11_27129_mature@@ssc-miR-378	chr11_27129	ctggacttggagtcagaa	28	4	2.54494	0.220719	25.59	4.37671	not.Changed
chr11_27130_mature@@ssc-miR-378	chr11_27130	ctggacttggagtcagaa	28	4	2.54494	0.220719	25.59	4.37671	not.Changed
chr11_27137_mature@@ssc-miR-142-5p	chr11_27137	cccataaagtagaaagca	3829	1273	1.32904	0.926173	3499.44	1392.89	not.Changed
chr11_27137_star@@bta-miR-142-3p	chr11_27137	gtttcctactttatggatgagt	100	31	1.4297	0.667319	91.3929	33.9195	not.Changed
chr11_27170_mature@@bta-miR-454	chr11_27170	tagtgcaatattgcttatag	44	14	1.3918	0.632589	40.2129	15.3185	not.Changed
chr11_27170_star@@hsa-miR-454-5p	chr11_27170	tatcgatattgtctctg	7	3	0.960566	0.69066	6.39751	3.28253	not.Changed
chr11_27172_mature@@bta-miR-301a	chr11_27172	cagtgcaatagtattgtcaaag	302	67	1.91248	0.523269	276.007	73.3098	not.Changed
chr11_27256_mature@@ssc-miR-365-3p	chr11_27256	taatgcccctaaaaatc	1049	433	1.01687	0.918944	958.712	473.778	not.Changed
chr11_27256_star@@ssc-miR-365-5p	chr11_27256	gactttcaggggcagctg	39	10	1.70287	0.509911	35.6432	10.9418	not.Changed
chr11_27281_mature@@ssc-miR-451	chr11_27281	aaaccgttaccattact	4215	872	2.01343	0.740078	3852.21	954.122	not.Changed
chr11_27308_mature@@ssc-miR-22-3p	chr11_27308	aagctgccagttgaagaa	54577	16272	1.48621	0.971834	49879.5	17804.4	not.Changed
chr11_27308_star@@ssc-miR-22-5p	chr11_27308	tcttcagtggcaagcttt	125	43	1.27965	0.737721	114.241	47.0496	not.Changed
chr11_27314_mature@@hsa-miR-212-3p	chr11_27314	taacagtctccagtcacggc	16	6	1.15414	0.669082	14.6229	6.56506	not.Changed
chr11_27322_mature	chr11_27322	cctcagtgatgtcatct	63	37	0.50803	0.847877	57.5775	40.4845	not.Changed
chr11_27322_star@@bta-miR-2320-3p	chr11_27322	gaagtcgatgatggt	13	15	-0.465807	0.783544	11.8811	16.4126	not.Changed
chr11_27355_mature@@ssc-miR-195	chr11_27355	tagcagcacagaaatgttggta	3	12	-2.25554	0.362847	2.74179	13.1301	not.Changed
chr11_27359_mature@@ssc-miR-324	chr11_27359	cgcatcccctagggcattg	10	6	0.476656	0.752769	9.13929	6.56506	not.Changed
chr11_27484_mature	chr11_27484	tgggattggactggctt	4	13	-1.9572	0.442987	3.65572	14.2243	not.Changed
chr11_27553_mature@@ssc-miR-378	chr11_27553	actggacttggagtcag	14	3	1.95944	0.464571	12.795	3.28253	not.Changed
chr11_27571_mature@@ssc-miR-378	chr11_27571	tggacttggactcagct	37	121	-1.96878	0.403157	33.8154	132.395	not.Changed
chr11_27613_mature@@bta-miR-2287	chr11_27613	actttctgggactggga	3	11	-2.13011	0.409952	2.74179	12.0359	not.Changed
chr11_27650_mature@@bta-miR-2431-5p	chr11_27650	ttgctccctccacacttcc	9	5	0.587424	0.738425	8.22536	5.47088	not.Changed
chr11_27748_mature	chr11_27748	gctgaggatgatttaaa	9	5	0.587424	0.738425	8.22536	5.47088	not.Changed
chr11_27824_mature@@hsa-miR-4454	chr11_27824	atccgagtcacggcacc	44	14	1.3918	0.632589	40.2129	15.3185	not.Changed
chr12_27996_mature	chr12_27996	tatggactgtagcccaccaggctc	20983	44178	-1.3338	0.978227	19177	48338.5	not.Changed
chr12_28011_mature@@ssc-miR-194a	chr12_28011	cacatggagttgctgttaca	46	15	1.35644	0.646921	42.0407	16.4126	not.Changed
chr12_28105_mature	chr12_28105	ctggtccttgcctcaagt	13	23	-1.08217	0.703101	11.8811	25.1661	not.Changed
chr12_28151_mature	chr12_28151	cctgtcagcaagtaggacaa	52	105	-1.27332	0.737384	47.5243	114.889	not.Changed
chr12_28176_mature	chr12_28176	ttttgattgtttgtagaga	14	2	2.54221	0.312579	12.795	2.18835	not.Changed
chr12_28185_mature@@hsa-miR-4481	chr12_28185	taaacctgggctggtggggaagg	6	4	0.324608	0.742729	5.48358	4.37671	not.Changed
chr12_28229_mature@@ssc-miR-34a	chr12_28229	tggcagtgtcttagctg	149	60	1.05247	0.812201	136.175	65.6506	not.Changed
chr12_28230_mature@@ssc-miR-34a	chr12_28230	tggcagtgtcttagctg	151	60	1.07171	0.808672	138.003	65.6506	not.Changed
chr12_28363_mature	chr12_28363	ctgtagctcctctgtcc	337	573	-1.02545	0.901139	307.994	626.963	not.Changed
chr12_28404_mature	chr12_28404	tgtggggtcactgcgcctttctc	8	28	-2.06554	0.345183	7.31143	30.6369	not.Changed
chr12_28457_mature	chr12_28457	taattggattgtagtatg	46	196	-2.35056	0.217396	42.0407	214.459	not.Changed
chr12_28482_mature	chr12_28482	cacggactatgcagtct	11	17	-0.887063	0.731758	10.0532	18.601	not.Changed
chr12_28482_star	chr12_28482	gttgtgtctgactctgtga	27	47	-1.05909	0.74737	24.6761	51.4263	not.Changed
chr12_28535_mature@@ssc-miR-29b	chr12_28535	tagcaccatttgaaatcagtg	30	8	1.64608	0.531018	27.4179	8.75341	not.Changed
chr12_28537_mature@@ssc-miR-29c	chr12_28537	tagcaccatttgaaatcggtt	983	427	0.94325	0.924549	898.393	467.213	not.Changed
chr12_28537_star@@hsa-miR-29c-5p	chr12_28537	accgatttctcctggtgttcag	23	13	0.563104	0.784988	21.0204	14.2243	not.Changed
chr12_28539_mature@@ssc-miR-29b	chr12_28539	tagcaccatttgaaatcagtg	30	8	1.64608	0.531018	27.4179	8.75341	not.Changed
chr12_28541_mature@@ssc-miR-29c	chr12_28541	tagcaccatttgaaatcggtt	983	427	0.94325	0.924549	898.393	467.213	not.Changed
chr12_28541_star@@hsa-miR-29c-5p	chr12_28541	accgatttctcctggtgttcag	23	13	0.563104	0.784988	21.0204	14.2243	not.Changed
chr12_28728_star@@bta-miR-2284d	chr12_28728	gttcattagggtttttc	10	5	0.739252	0.725607	9.13929	5.47088	not.Changed
chr12_28751_mature@@ssc-miR-192	chr12_28751	tgacctatgaattgaca	24	3	2.73658	0.190212	21.9343	3.28253	not.Changed
chr12_28753_mature@@ssc-miR-194a	chr12_28753	tgtaacagcaactccatgtgg	46	15	1.35644	0.646921	42.0407	16.4126	not.Changed
chr12_28756_mature@@ssc-miR-664-3p	chr12_28756	tattcatttatctcccagcctac	356	59	2.33322	0.290235	325.359	64.5564	not.Changed
chr12_28756_star@@ssc-miR-664-5p	chr12_28756	caggctaggagaaatgattggatag	19	5	1.6645	0.532707	17.3647	5.47088	not.Changed
chr12_28774_mature	chr12_28774	cagggctgaatgaatcataag	1	14	-4.05229	0.0546319	0.913929	15.3185	not.Changed
chr12_28982_mature@@ssc-miR-214	chr12_28982	acagcaggcacagacaggc	2039	1394	0.288939	0.971841	1863.5	1525.28	not.Changed
chr12_28982_star@@bta-miR-3120	chr12_28982	cctgtctacacttgctgtg	49	27	0.599965	0.823299	44.7825	29.5428	not.Changed
chr12_28983_mature@@ssc-miR-199a-5p	chr12_28983	cccagtgttcagactacctgtt	1906	719	1.14678	0.924969	1741.95	786.713	not.Changed
chr12_28983_star@@ssc-miR-199a-3p	chr12_28983	acagtagtctgcacattggtt	895	428	0.804573	0.933903	817.967	468.308	not.Changed
chr12_29028_mature@@hsa-miR-650	chr12_29028	ctggatctgagagcgctctgc	10	24	-1.5217	0.568644	9.13929	26.2602	not.Changed
chr12_29045_mature	chr12_29045	tgttgtcgggtgggggcat	5	29	-2.79304	0.116277	4.56965	31.7311	not.Changed
chr12_29112_mature@@ssc-miR-429	chr12_29112	taatactgtctggtaatgc	28	29	-0.310208	0.833105	25.59	31.7311	not.Changed
chr12_29114_mature@@bta-miR-200a	chr12_29114	taacactgtctggtaacgat	58	10	2.27532	0.264072	53.0079	10.9418	not.Changed
chr12_29114_star@@hsa-miR-200a-5p	chr12_29114	tcttaccggacagtgctgg	10	3	1.47446	0.603266	9.13929	3.28253	not.Changed
chr12_29116_mature@@hsa-miR-200b-3p	chr12_29116	taatactgcctggtaatgatga	542	266	0.767155	0.920562	495.35	291.051	not.Changed
chr12_29184_mature	chr12_29184	cactgctgagaacagctgaaca	4	17	-2.34399	0.290527	3.65572	18.601	not.Changed
chr12_29230_mature@@bta-miR-1271	chr12_29230	cttggcacctagtaggtact	12	5	1.00202	0.692593	10.9672	5.47088	not.Changed
chr12_29289_mature	chr12_29289	attgctgtagggcttcttcacc	4	28	-3.06358	0.0752024	3.65572	30.6369	not.Changed
chr12_29340_mature	chr12_29340	ccttatattgagttggc	16	7	0.932058	0.712855	14.6229	7.65924	not.Changed
chr12_29345_mature@@ssc-miR-181b	chr12_29345	aacattcattgctgtcggtgg	414	156	1.14835	0.854714	378.367	170.692	not.Changed
chr12_29347_mature@@ssc-miR-181a	chr12_29347	aacattcaacgctgtcggtg	35247	12788	1.20302	0.97949	32213.3	13992.3	not.Changed
chr12_29347_star@@hsa-miR-181a-3p	chr12_29347	atcgaccgttgattgtac	131	47	1.21898	0.759997	119.725	51.4263	not.Changed
chr13_29435_mature	chr13_29435	agggtgtgaggactctggccctg	5	9	-1.106	0.673318	4.56965	9.84759	not.Changed
chr13_29469_mature@@hsa-miR-4749-5p	chr13_29469	cctgtccccgccttcaccc	13	0	10.2157	0.0298801	11.8811	0	Up
chr13_29596_mature@@hsa-miR-4453	chr13_29596	gtgttggtctgtagtttt	0	23	-11.2978	0.000893891	0	25.1661	Down
chr13_29655_mature	chr13_29655	cctctgctcgtcaggaca	5	11	-1.39524	0.611654	4.56965	12.0359	not.Changed
chr13_29662_mature@@ssc-miR-455-3p	chr13_29662	ccccatggactgtagtcc	471	909	-1.20823	0.892883	430.461	994.606	not.Changed
chr13_29676_mature	chr13_29676	ctggagttggacatggaa	11	14	-0.607121	0.764787	10.0532	15.3185	not.Changed
chr13_29692_mature	chr13_29692	tggacctggggctctgc	3	27	-3.42485	0.0422482	2.74179	29.5428	Down
chr13_29753_mature	chr13_29753	tcgcaaagagctggacatga	1	11	-3.70462	0.111691	0.913929	12.0359	not.Changed
chr13_29795_mature@@bta-miR-2442	chr13_29795	ctgaggggggctgtggggg	11	27	-1.5542	0.55745	10.0532	29.5428	not.Changed
chr13_29884_mature@@bta-miR-1388-5p	chr13_29884	aggactgtccaacctgaga	314	95	1.46499	0.745212	286.974	103.947	not.Changed
chr13_29884_star@@bta-miR-1388-3p	chr13_29884	ctcaggttcgtcagcccgc	149	57	1.12646	0.794491	136.175	62.3681	not.Changed
chr13_29925_mature@@ssc-miR-296-3p	chr13_29925	agggttgggcggaggctttc	121	42	1.26667	0.73952	110.585	45.9554	not.Changed
chr13_29947_mature@@bta-miR-1179	chr13_29947	cattttttcattgggtcgtt	520	396	0.133317	0.949744	475.243	433.294	not.Changed
chr13_30013_mature@@hsa-miR-4327	chr13_30013	catgggggactacagctct	10	9	-0.107574	0.779138	9.13929	9.84759	not.Changed
chr13_30309_mature@@bta-miR-320b	chr13_30309	gggtggagagggtggag	4	6	-0.842908	0.705977	3.65572	6.56506	not.Changed
chr13_30346_mature@@ssc-miR-138	chr13_30346	ctggtattgtgaatgat	41	62	-0.856163	0.809795	37.4711	67.8389	not.Changed
chr13_30596_mature@@ssc-miR-107	chr13_30596	agcagcattgtacagggct	2001	854	0.968715	0.943665	1828.77	934.427	not.Changed
chr13_30612_mature@@hsa-miR-378c	chr13_30612	tgttgaactcttctgact	0	10	-10.0969	0.0239055	0	10.9418	Down
chr13_30647_mature@@ssc-miR-133b	chr13_30647	tttggtccccttcaaccag	400	79	2.08026	0.449553	365.572	86.4399	not.Changed
chr13_30648_mature@@ssc-miR-133b	chr13_30648	tttggtccccttcaaccag	400	79	2.08026	0.449553	365.572	86.4399	not.Changed
chr13_30650_mature@@ssc-miR-1	chr13_30650	tggaatgtaaagaagtatgta	15	27	-1.10712	0.704009	13.7089	29.5428	not.Changed
chr13_30803_mature	chr13_30803	ctgagtggattaacagg	12	6	0.739428	0.731943	10.9672	6.56506	not.Changed
chr13_30845_mature@@ssc-miR-455-3p	chr13_30845	ccccatggactgtagtc	23	63	-1.71293	0.509818	21.0204	68.9331	not.Changed
chr13_30845_star@@hsa-miR-5001-3p	chr13_30845	gcctctgtccatggaat	33	43	-0.64139	0.822358	30.1597	47.0496	not.Changed
chr13_30846_mature@@ssc-miR-455-3p	chr13_30846	ccccatggactgtagtc	23	64	-1.73565	0.498922	21.0204	70.0273	not.Changed
chr13_30846_star@@hsa-miR-5001-3p	chr13_30846	gcctctgtccatggaat	13	20	-0.880625	0.740474	11.8811	21.8835	not.Changed
chr13_30887_mature@@bta-miR-2461-3p	chr13_30887	aacctcgagactgagaga	1	14	-4.05229	0.0546319	0.913929	15.3185	not.Changed
chr13_30931_mature@@ssc-miR-151-5p	chr13_30931	cgaggagctcacagtct	17	5	1.50414	0.582461	15.5368	5.47088	not.Changed
chr13_30931_star@@bta-miR-2382-5p	chr13_30931	gaaatggggcttcccagg	8	23	-1.78185	0.46934	7.31143	25.1661	not.Changed
chr13_30942_mature	chr13_30942	cacggattgtagcaagaag	11	31	-1.75345	0.475629	10.0532	33.9195	not.Changed
chr14_30985_mature	chr14_30985	cttcttgtcgagttgacatagg	36	59	-0.972194	0.782783	32.9015	64.5564	not.Changed
chr14_31055_mature@@hsa-miR-3972	chr14_31055	catttccgggggggctggcagt	19	34	-1.09878	0.717966	17.3647	37.202	not.Changed
chr14_31065_mature	chr14_31065	caaggaacagccagcgccc	11	0	9.97488	0.0480141	10.0532	0	Up
chr14_31072_mature	chr14_31072	tttcccggccaacgcacc	496	182	1.18667	0.857224	453.309	199.14	not.Changed
chr14_31072_star	chr14_31072	acgcgttccaggaaac	2	12	-2.83788	0.219112	1.82786	13.1301	not.Changed
chr14_31119_mature	chr14_31119	cactggcaaagactttg	19	52	-1.71163	0.502718	17.3647	56.8972	not.Changed
chr14_31159_mature	chr14_31159	tatcggatttgttataa	11	14	-0.607121	0.764787	10.0532	15.3185	not.Changed
chr14_31182_mature	chr14_31182	catcggttctggcacctc	6	10	-0.995346	0.694495	5.48358	10.9418	not.Changed
chr14_31263_mature@@ssc-miR-455-3p	chr14_31263	tgtgatcccatggactgtat	92	226	-1.55619	0.685565	84.0815	247.284	not.Changed
chr14_31263_star	chr14_31263	ttcagttgctcagtcatgt	5	12	-1.52067	0.577361	4.56965	13.1301	not.Changed
chr14_31307_mature	chr14_31307	catggactatatagccc	15	36	-1.52204	0.576248	13.7089	39.3904	not.Changed
chr14_31313_mature@@ssc-miR-145-5p	chr14_31313	cactgtaggaaaactgg	7	5	0.225355	0.753691	6.39751	5.47088	not.Changed
chr14_31351_mature@@ssc-miR-140-3p	chr14_31351	accacagggtagaaccacgga	4726	1975	0.999073	0.96081	4319.23	2161	not.Changed
chr14_31351_star@@ssc-miR-140-5p	chr14_31351	ccagtggttttaccctatggta	54	22	1.03546	0.750472	49.3522	24.0719	not.Changed
chr14_31531_mature	chr14_31531	ctccgagttctggggactggaaa	13	40	-1.8803	0.416765	11.8811	43.7671	not.Changed
chr14_31535_mature	chr14_31535	cattttgattgtcacag	2	10	-2.57507	0.309754	1.82786	10.9418	not.Changed
chr14_31536_mature	chr14_31536	cattttgattgtcacag	2	10	-2.57507	0.309754	1.82786	10.9418	not.Changed
chr14_31568_mature@@bta-miR-769	chr14_31568	tgagacctccgggttctgag	262	168	0.381396	0.921984	239.449	183.822	not.Changed
chr14_31612_mature	chr14_31612	tggttcaggaactctgg	30	53	-1.08044	0.749244	27.4179	57.9914	not.Changed
chr14_31622_mature	chr14_31622	cttgtagggcttctctcca	6	6	-0.259258	0.753831	5.48358	6.56506	not.Changed
chr14_31651_mature@@ssc-let-7e	chr14_31651	tgaggtaggaggttgtatag	2430	1378	0.558686	0.968262	2220.85	1507.78	not.Changed
chr14_31652_mature@@ssc-let-7e	chr14_31652	tgaggtaggaggttgtatag	2430	1378	0.558686	0.968262	2220.85	1507.78	not.Changed
chr14_31652_star@@hsa-let-7e-3p	chr14_31652	tatacggcctcctagctttc	24	35	-0.803731	0.785101	21.9343	38.2962	not.Changed
chr14_31654_mature@@ssc-miR-125a	chr14_31654	tccctgagaccctttaac	33751	22920	0.298632	0.992874	30846	25078.5	not.Changed
chr14_31654_star@@hsa-miR-125a-3p	chr14_31654	tgaggttcttgggag	20	13	0.361573	0.79727	18.2786	14.2243	not.Changed
chr14_31701_mature@@bta-miR-1225-3p	chr14_31701	ctgactgccgccccccgc	16	3	2.15194	0.396638	14.6229	3.28253	not.Changed
chr14_31704_mature@@hsa-miR-6090	chr14_31704	tgccccgccccttggttgcc	19	6	1.40191	0.609932	17.3647	6.56506	not.Changed
chr14_31725_mature@@ssc-miR-671-5p	chr14_31725	tcccgggctggaggagtctgc	19	8	0.98742	0.708643	17.3647	8.75341	not.Changed
chr14_31726_mature@@ssc-miR-671-5p	chr14_31726	tcccgggctggaggagtctgc	19	8	0.98742	0.708643	17.3647	8.75341	not.Changed
chr14_31753_mature	chr14_31753	aaatgtcagggctgcagt	0	12	-10.3598	0.0127784	0	13.1301	Down
chr14_31759_mature	chr14_31759	tccctgtcttcaatcctgt	13	2	2.43538	0.349629	11.8811	2.18835	not.Changed
chr14_31760_mature	chr14_31760	tccctgtcttcaatcctgt	13	2	2.43538	0.349629	11.8811	2.18835	not.Changed
chr14_31811_mature	chr14_31811	cgtttctgggggagggctgct	28	32	-0.452184	0.827054	25.59	35.0136	not.Changed
chr14_31812_mature	chr14_31812	cgtttctgggggagggctgct	28	32	-0.452184	0.827054	25.59	35.0136	not.Changed
chr14_31834_mature	chr14_31834	ctggagctggagaacctg	5	7	-0.743846	0.720956	4.56965	7.65924	not.Changed
chr14_31895_mature@@bta-miR-449d	chr14_31895	cctgggctgtgtgcctt	4	6	-0.842908	0.705977	3.65572	6.56506	not.Changed
chr14_31912_mature	chr14_31912	cttggtcctgggctggtgtggctg	9	63	-3.0655	0.0404263	8.22536	68.9331	Down
chr14_31950_mature@@hsa-miR-4308	chr14_31950	tcctggactttcttctgattg	0	10	-10.0969	0.0239055	0	10.9418	Down
chr14_31968_mature@@bta-miR-2422	chr14_31968	cttgccggggactgaggg	3	17	-2.75771	0.181104	2.74179	18.601	not.Changed
chr14_32102_mature@@ssc-miR-328	chr14_32102	ctggccctctctgcccttc	611	222	1.20089	0.866075	558.411	242.907	not.Changed
chr14_32142_mature@@bta-miR-3154	chr14_32142	tatggagtcggaggagt	3	7	-1.47871	0.606276	2.74179	7.65924	not.Changed
chr14_32156_mature	chr14_32156	caattttgtgaaataaa	8	14	-1.06602	0.689208	7.31143	15.3185	not.Changed
chr14_32287_mature	chr14_32287	ccaaaaatgtaggaggca	12	13	-0.374867	0.783816	10.9672	14.2243	not.Changed
chr14_32299_mature@@hsa-miR-4484	chr14_32299	catttgtagggcttctccc	6	15	-1.57987	0.553735	5.48358	16.4126	not.Changed
chr14_32301_mature@@ssc-miR-151-5p	chr14_32301	tcgtggagctcacagtct	11	1	3.18805	0.235504	10.0532	1.09418	not.Changed
chr14_32302_mature@@ssc-miR-151-5p	chr14_32302	tcgtggagctcacagtct	12	1	3.31346	0.199708	10.9672	1.09418	not.Changed
chr14_32319_mature@@hsa-miR-330-5p	chr14_32319	tctctgggcctgtgtcttagg	53	19	1.21991	0.698878	48.4383	20.7894	not.Changed
chr14_32319_star@@bta-miR-330	chr14_32319	caaagcacacggcctgcagagag	9	4	0.908694	0.700981	8.22536	4.37671	not.Changed
chr14_32327_mature	chr14_32327	ccagggtcgttgttttt	9	8	-0.0896603	0.773729	8.22536	8.75341	not.Changed
chr14_32335_mature	chr14_32335	atggggttgctctggac	6	7	-0.481337	0.746207	5.48358	7.65924	not.Changed
chr14_32340_mature	chr14_32340	tatcctgccgggctggttt	13	19	-0.806659	0.751208	11.8811	20.7894	not.Changed
chr14_32359_mature@@ssc-miR-150	chr14_32359	tctcccaacccttgtacca	1163	502	0.952388	0.929235	1062.9	549.277	not.Changed
chr14_32362_mature	chr14_32362	tgactctctgttccttggccccc	23	21	-0.128388	0.824762	21.0204	22.9777	not.Changed
chr14_32445_mature	chr14_32445	catctccggactgggggg	4	26	-2.9567	0.0962645	3.65572	28.4486	not.Changed
chr14_32462_mature@@ssc-miR-128	chr14_32462	tcacagtgaaccagtct	30	11	1.1871	0.679779	27.4179	12.0359	not.Changed
chr15_32496_mature	chr15_32496	cgtgtgtctggactgca	3	23	-3.19361	0.0745664	2.74179	25.1661	not.Changed
chr15_32498_mature	chr15_32498	cgtgtgtctggactgca	3	23	-3.19361	0.0745664	2.74179	25.1661	not.Changed
chr15_32521_mature	chr15_32521	ccggatttgaaatagctcaa	255	603	-1.50131	0.791677	233.052	659.788	not.Changed
chr15_32621_mature	chr15_32621	acctggttgattctgcc	34	46	-0.695612	0.818682	31.0736	50.3321	not.Changed
chr15_32637_mature	chr15_32637	cagttgtggcttagtctct	18	8	0.909464	0.721272	16.4507	8.75341	not.Changed
chr15_32666_mature@@ssc-miR-34c	chr15_32666	aggcagtgtagttagctg	20	4	2.05973	0.402855	18.2786	4.37671	not.Changed
chr15_32730_mature	chr15_32730	cggtctgtcacccggggt	1	14	-4.05229	0.0546319	0.913929	15.3185	not.Changed
chr15_32748_mature@@ssc-miR-486	chr15_32748	tactgagctgccccgag	55	36	0.351665	0.854287	50.2661	39.3904	not.Changed
chr15_32858_mature@@ssc-miR-455-3p	chr15_32858	aatcccatggactgtagc	126	248	-1.23654	0.811153	115.155	271.356	not.Changed
chr15_32881_mature	chr15_32881	caaatggtactggaaaac	26	61	-1.4896	0.614364	23.7622	66.7448	not.Changed
chr15_32944_mature	chr15_32944	ccttggaatggggagattact	5	15	-1.84238	0.468545	4.56965	16.4126	not.Changed
chr15_32992_mature	chr15_32992	ctttggggaggtgatgaaaatact	2	11	-2.71245	0.261355	1.82786	12.0359	not.Changed
chr15_33021_mature@@hsa-miR-33a-3p	chr15_33021	ctagactgtggaaacaga	2	23	-3.77595	0.0309447	1.82786	25.1661	Down
chr15_33059_mature	chr15_33059	cttctgtccgtcttgctac	190	50	1.66613	0.613761	173.647	54.7088	not.Changed
chr15_33216_mature	chr15_33216	tttgggggactttggac	4	20	-2.57834	0.203232	3.65572	21.8835	not.Changed
chr15_33267_mature@@ssc-miR-130a	chr15_33267	cagtgcaatgttaaaaggg	2176	812	1.16243	0.927612	1988.71	888.471	not.Changed
chr15_33285_mature	chr15_33285	ccacggactatacattcc	151	483	-1.93709	0.545641	138.003	528.487	not.Changed
chr15_33285_star@@bta-miR-2370-5p	chr15_33285	aaatgaaagtcacgtcca	13	25	-1.20242	0.674472	11.8811	27.3544	not.Changed
chr15_33378_mature	chr15_33378	gctggaatttgaactcaggtatac	2	28	-4.05965	0.0141567	1.82786	30.6369	Down
chr15_33423_mature@@bta-miR-1260b	chr15_33423	atcccaccgctgccacc	163	70	0.959663	0.837012	148.97	76.5924	not.Changed
chr15_33508_mature@@ssc-miR-138	chr15_33508	ctgtgttgtgaacttcctgcc	23	41	-1.09332	0.730046	21.0204	44.8612	not.Changed
chr15_33568_mature	chr15_33568	ctgacccatctctcacccc	49	15	1.44757	0.617232	44.7825	16.4126	not.Changed
chr15_33570_mature@@ssc-miR-326	chr15_33570	ttctccccttcctccctgccc	34	12	1.24218	0.669498	31.0736	13.1301	not.Changed
chr15_33585_mature@@ssc-miR-125b	chr15_33585	tccctgagaccctaacttgtga	218	88	1.04898	0.836953	199.237	96.2875	not.Changed
chr15_33585_star@@hsa-miR-125b-1-3p	chr15_33585	cacgggttaggctcttgggag	245	90	1.18501	0.813369	223.913	98.4759	not.Changed
chr15_33587_mature@@ssc-let-7a	chr15_33587	tgaggtagtaggttgtatag	74948	24188	1.37191	0.980721	68497.2	26465.9	not.Changed
chr15_33588_mature@@ssc-let-7a	chr15_33588	tgaggtagtaggttgtatag	75029	24346	1.36407	0.981018	68571.2	26638.8	not.Changed
chr15_33685_mature@@hsa-miR-601	chr15_33685	ggttgattgttggagtctgg	20	59	-1.81984	0.452338	18.2786	64.5564	not.Changed
chr15_33806_mature@@ssc-miR-326	chr15_33806	cctctgggcccttcctcc	42	12	1.54694	0.573457	38.385	13.1301	not.Changed
chr15_33831_mature@@hsa-miR-4688	chr15_33831	tatgaggacctgggccgcctgaa	10	23	-1.46032	0.590102	9.13929	25.1661	not.Changed
chr15_33998_mature	chr15_33998	caaggctcataaagctctgaacc	131	375	-1.77693	0.618144	119.725	410.316	not.Changed
chr16_34078_mature@@hsa-miR-4463	chr16_34078	ctgcaggactggggtgg	5	9	-1.106	0.673318	4.56965	9.84759	not.Changed
chr16_34184_mature	chr16_34184	cactaggcttctctgctc	55	109	-1.24635	0.749112	50.2661	119.265	not.Changed
chr16_34262_mature@@bta-miR-582	chr16_34262	ttacagttgttcaaccagtta	8	3	1.15293	0.664593	7.31143	3.28253	not.Changed
chr16_34262_star@@ssc-miR-582	chr16_34262	aaccagttgaacaactgaacc	12	5	1.00202	0.692593	10.9672	5.47088	not.Changed
chr16_34512_mature	chr16_34512	tgtgttgaatttctgagcc	2	11	-2.71245	0.261355	1.82786	12.0359	not.Changed
chr16_34513_mature@@bta-miR-2478	chr16_34513	atcccacttctgacacc	85	44	0.690154	0.842904	77.684	48.1438	not.Changed
chr16_34541_mature	chr16_34541	caacggtgtcggaaagctg	9	11	-0.548643	0.75969	8.22536	12.0359	not.Changed
chr16_34621_mature	chr16_34621	ccaggactgagaacaaagag	3	24	-3.25499	0.0645175	2.74179	26.2602	not.Changed
chr16_34641_mature@@ssc-miR-214	chr16_34641	acagcaggcacagacag	15	8	0.646604	0.753114	13.7089	8.75341	not.Changed
chr16_34645_mature	chr16_34645	gacacaactgggggact	1110	2145	-1.2101	0.926767	1014.46	2347.01	not.Changed
chr16_34672_mature@@ssc-miR-107	chr16_34672	agcagcattgtacagggct	2002	854	0.969435	0.943622	1829.69	934.427	not.Changed
chr16_34677_mature@@ssc-miR-218	chr16_34677	ttgtgcttgatctaacc	295	116	1.08684	0.847412	269.609	126.924	not.Changed
chr16_34696_mature	chr16_34696	tgactgatggggcttcc	5	6	-0.521768	0.737235	4.56965	6.56506	not.Changed
chr16_34891_mature@@bta-miR-2435	chr16_34891	tttttgaatgaactctac	18	33	-1.13368	0.706811	16.4507	36.1078	not.Changed
chr16_34898_mature	chr16_34898	tagtacttggatgggagac	2120	1127	0.651882	0.962841	1937.53	1233.14	not.Changed
chr16_34921_mature	chr16_34921	cacggactatagagccc	46	102	-1.40834	0.684612	42.0407	111.606	not.Changed
chr16_34922_mature	chr16_34922	cacggactatagagccc	53	129	-1.5428	0.643686	48.4383	141.149	not.Changed
chr16_34988_mature	chr16_34988	caagctgtaaactctgaggat	1	15	-4.15176	0.0434558	0.913929	16.4126	Down
chr16_35091_mature	chr16_35091	ctgctagactctgctttcc	7	5	0.225355	0.753691	6.39751	5.47088	not.Changed
chr16_35126_mature	chr16_35126	taaatttgactggcttt	4	8	-1.2574	0.645398	3.65572	8.75341	not.Changed
chr16_35153_mature	chr16_35153	ggtaggtatcgtctcaa	12	12	-0.259474	0.787382	10.9672	13.1301	not.Changed
chr17_35269_mature@@ssc-miR-187	chr17_35269	ctgggctggaagcaacacaag	382	694	-1.12103	0.895163	349.121	759.358	not.Changed
chr17_35326_mature	chr17_35326	ctggggtggcatctcttggtggag	7	25	-2.09447	0.340512	6.39751	27.3544	not.Changed
chr17_35335_mature	chr17_35335	ccaccgggctactctgtcc	244	413	-1.01892	0.887266	222.999	451.895	not.Changed
chr17_35335_star	chr17_35335	gaaaatgtaagtgaaggtgtt	6	7	-0.481337	0.746207	5.48358	7.65924	not.Changed
chr17_35572_mature	chr17_35572	gttatgcttggacttcc	3	12	-2.25554	0.362847	2.74179	13.1301	not.Changed
chr17_35717_mature	chr17_35717	cttttacacacacagtga	6	36	-2.84239	0.0921372	5.48358	39.3904	not.Changed
chr17_35722_mature@@ssc-miR-151-5p	chr17_35722	tcggggagctcacagtctagt	8085	2656	1.3463	0.946219	7389.12	2906.13	not.Changed
chr17_35729_mature	chr17_35729	tggactgtagccagccaggctcct	1163	2265	-1.22134	0.927174	1062.9	2478.31	not.Changed
chr17_35768_mature@@hsa-miR-3127-5p	chr17_35768	ccgggcttgtggaaaacacctg	1	10	-3.56724	0.142566	0.913929	10.9418	not.Changed
chr17_35862_mature@@bta-miR-656	chr17_35862	tgctgttgactgtagcgag	6	15	-1.57987	0.553735	5.48358	16.4126	not.Changed
chr17_35891_mature	chr17_35891	cagttgattttattggg	4	16	-2.25657	0.325216	3.65572	17.5068	not.Changed
chr17_35892_mature	chr17_35892	cagttgattttattggg	4	16	-2.25657	0.325216	3.65572	17.5068	not.Changed
chr17_35907_mature	chr17_35907	tttatgacttcgggtgagttctct	2	14	-3.06012	0.152315	1.82786	15.3185	not.Changed
chr17_35990_mature	chr17_35990	tatcagaggtgttgcttagac	0	16	-10.7745	0.00425632	0	17.5068	Down
chr17_36001_mature@@hsa-miR-4713-5p	chr17_36001	caccaggctcccgcatcc	166	255	-0.878962	0.884967	151.712	279.015	not.Changed
chr17_36001_star@@hsa-miR-6499-5p	chr17_36001	caggcaagagcactggagtgg	14	43	-1.87778	0.417933	12.795	47.0496	not.Changed
chr17_36060_mature	chr17_36060	ttaataagactgagaactcctt	7	14	-1.25838	0.644885	6.39751	15.3185	not.Changed
chr17_36084_mature	chr17_36084	gataggactgtaaaacc	2	8	-2.25347	0.422779	1.82786	8.75341	not.Changed
chr17_36207_mature@@bta-miR-149-3p	chr17_36207	ctaaagggggctgtgagt	6	5	0.00333735	0.753931	5.48358	5.47088	not.Changed
chr17_36279_mature	chr17_36279	caccttcaggtcggggt	11	21	-1.19177	0.671139	10.0532	22.9777	not.Changed
chr17_36283_mature	chr17_36283	agtttgactttttggaa	14	9	0.377402	0.776972	12.795	9.84759	not.Changed
chr17_36300_mature@@ssc-miR-4336	chr17_36300	catcttggtctgcaactctgtggg	5	7	-0.743846	0.720956	4.56965	7.65924	not.Changed
chr17_36327_mature	chr17_36327	gtttccgtactgtagtggt	21518	3468	2.37367	0.707495	19665.9	3794.6	not.Changed
chr17_36428_mature	chr17_36428	tctgttaggacaggaaccttgact	12	46	-2.19726	0.269438	10.9672	50.3321	not.Changed
chr17_36437_mature@@ssc-miR-769-5p	chr17_36437	cttaggggttctgaggttct	5	7	-0.743846	0.720956	4.56965	7.65924	not.Changed
chr17_36487_mature	chr17_36487	cgtgggggacaccaggact	4	12	-1.84181	0.48508	3.65572	13.1301	not.Changed
chr17_36504_mature@@bta-miR-301b	chr17_36504	cagtgcaatgatattgtcaaag	12	2	2.32001	0.38937	10.9672	2.18835	not.Changed
chr17_36508_mature	chr17_36508	cctttggggttgtacgggctgtc	72	131	-1.12307	0.798232	65.8029	143.337	not.Changed
chr18_36531_mature	chr18_36531	cgagtggatacaggtatgtcggg	5	7	-0.743846	0.720956	4.56965	7.65924	not.Changed
chr18_36533_mature	chr18_36533	cttcctgtcgagttgacgtagg	4	18	-2.42641	0.258597	3.65572	19.6952	not.Changed
chr18_36536_mature@@bta-miR-6120-3p	chr18_36536	cctatccacgttcaggtctc	3	7	-1.47871	0.606276	2.74179	7.65924	not.Changed
chr18_36561_mature	chr18_36561	cagatgttggagtggct	39	53	-0.702053	0.825985	35.6432	57.9914	not.Changed
chr18_36746_mature@@ssc-miR-7	chr18_36746	tggaagactagtgatttt	48	30	0.41827	0.841465	43.8686	32.8253	not.Changed
chr18_36790_mature@@ssc-miR-1839-5p	chr18_36790	aaggtagatagaacaggt	434	124	1.54759	0.7407	396.645	135.678	not.Changed
chr18_36790_star@@ssc-miR-1839-3p	chr18_36790	cctacttatctaccaac	19	6	1.40191	0.609932	17.3647	6.56506	not.Changed
chr18_36801_mature	chr18_36801	ctggacttgcgggattt	3	16	-2.6703	0.209628	2.74179	17.5068	not.Changed
chr18_36829_mature@@ssc-miR-184	chr18_36829	tggacggagaactgataag	18	5	1.58655	0.557763	16.4507	5.47088	not.Changed
chr18_36830_mature@@ssc-miR-184	chr18_36830	tggacggagaactgataag	18	5	1.58655	0.557763	16.4507	5.47088	not.Changed
chr18_36924_mature@@hsa-miR-3683	chr18_36924	tgcagagttggaagtagtagac	6	11	-1.13273	0.670434	5.48358	12.0359	not.Changed
chr18_36998_mature@@bta-miR-2355-5p	chr18_36998	aattgtatctgtttttact	8	10	-0.580965	0.751988	7.31143	10.9418	not.Changed
chr18_37018_mature	chr18_37018	tgaaaatgacgtgacggactt	9	3	1.32264	0.63518	8.22536	3.28253	not.Changed
chr18_37021_mature	chr18_37021	cttaggagagattgcttt	6	10	-0.995346	0.694495	5.48358	10.9418	not.Changed
chr18_37048_mature	chr18_37048	cttttaggatttgaaatagctcag	577	1398	-1.53639	0.840097	527.337	1529.66	not.Changed
chr18_37048_star	chr18_37048	tgagttttccaaatttgctggc	3	7	-1.47871	0.606276	2.74179	7.65924	not.Changed
chr18_37142_mature@@ssc-miR-421-5p	chr18_37142	cattgtggatttgttgaatctg	3	14	-2.47777	0.278445	2.74179	15.3185	not.Changed
chr18_37201_mature@@ssc-miR-342	chr18_37201	tctcacacagaaatcgcaccc	2446	1048	0.963089	0.949127	2235.47	1146.7	not.Changed
chr18_37201_star@@hsa-miR-342-5p	chr18_37201	ggtgctatctgtggttgaggac	21	3	2.54403	0.253597	19.1925	3.28253	not.Changed
chr18_37205_mature@@ssc-miR-345-3p	chr18_37205	cctgaactaggggtctgg	118	35	1.49343	0.653722	107.844	38.2962	not.Changed
chr18_37205_star@@ssc-miR-345-5p	chr18_37205	ctgactcctagtccagtg	14	5	1.22423	0.652172	12.795	5.47088	not.Changed
chr18_37339_mature	chr18_37339	ttcctctccagtgctgac	162	276	-1.02832	0.865117	148.057	301.993	not.Changed
chr18_37394_mature	chr18_37394	tggactgtctctgaggc	9	19	-1.33663	0.627346	8.22536	20.7894	not.Changed
chr18_37408_mature@@hsa-miR-1304-3p	chr18_37408	tggactgtagcctctgtcc	344	709	-1.30304	0.860716	314.392	775.771	not.Changed
chr18_37544_mature@@bta-miR-760-3p	chr18_37544	cactgggagggtctgtggggctgg	6	5	0.00333735	0.753931	5.48358	5.47088	not.Changed
chr18_37599_mature@@bta-miR-211	chr18_37599	ttccctttgtcatcctttgcc	2720	802	1.50223	0.882502	2485.89	877.53	not.Changed
chr18_37793_mature	chr18_37793	tttcccggccaacgcacc	496	182	1.18667	0.857224	453.309	199.14	not.Changed
chr18_37805_mature	chr18_37805	cctgttttggcactgtt	6	7	-0.481337	0.746207	5.48358	7.65924	not.Changed
chr18_37844_mature	chr18_37844	tcgcaacacagttccaaccgag	14	3	1.95944	0.464571	12.795	3.28253	not.Changed
chr18_37876_mature	chr18_37876	ttggacacttcagtactgcta	9	8	-0.0896603	0.773729	8.22536	8.75341	not.Changed
chr18_37929_mature@@bta-miR-1247-5p	chr18_37929	acccgtcccgtgcgtccccgg	26	50	-1.20276	0.709962	23.7622	54.7088	not.Changed
chr18_37933_mature	chr18_37933	ctcagtcatgtctgact	76	55	0.206845	0.879446	69.4586	60.1797	not.Changed
chr18_37946_mature	chr18_37946	tggactgtacctccgtcc	26	47	-1.11351	0.732689	23.7622	51.4263	not.Changed
chr19_38055_mature@@ssc-miR-128	chr19_38055	tcacagtgaaccggtct	179	83	0.849015	0.861161	163.593	90.8166	not.Changed
chr19_38072_mature@@ssc-miR-26a	chr19_38072	ttcaagtaatccaggatagg	249471	62248	1.74308	0.976714	227999	68110.3	not.Changed
chr19_38072_star@@hsa-miR-26a-1-3p	chr19_38072	ctattctcggttacttgcac	8	2	1.7357	0.563068	7.31143	2.18835	not.Changed
chr19_38325_mature	chr19_38325	cactcaactgtgtatgactctc	30	51	-1.02496	0.7611	27.4179	55.803	not.Changed
chr19_38402_mature@@ssc-let-7g	chr19_38402	tgaggtagtagtttgtacag	33192	9510	1.54363	0.959776	30335.1	10405.6	not.Changed
chr19_38422_mature@@ssc-miR-191	chr19_38422	caacggaatcccaaaagcagct	125947	42990	1.29105	0.987168	115107	47038.6	not.Changed
chr19_38422_star@@hsa-miR-191-3p	chr19_38422	gctgcgcttggatttcgttcc	53	15	1.56076	0.576269	48.4383	16.4126	not.Changed
chr19_38424_mature@@ssc-miR-425-5p	chr19_38424	aatgacacgatcactccc	225	89	1.07828	0.832742	205.634	97.3817	not.Changed
chr19_38424_star@@ssc-miR-425-3p	chr19_38424	ggaatgtcgtgtccgcc	23	13	0.563104	0.784988	21.0204	14.2243	not.Changed
chr19_38455_mature@@ssc-miR-345-3p	chr19_38455	cttgggtctggagctgag	11	10	-0.122071	0.784118	10.0532	10.9418	not.Changed
chr19_38458_mature	chr19_38458	ccagcattgaggggcca	2	9	-2.42321	0.363918	1.82786	9.84759	not.Changed
chr19_38490_mature	chr19_38490	tcagttggggctgagaa	1	12	-3.83005	0.0876633	0.913929	13.1301	not.Changed
chr19_38728_mature	chr19_38728	actggtcaactgtaaac	20	54	-1.69211	0.513667	18.2786	59.0855	not.Changed
chr19_38732_mature	chr19_38732	actgtagcccttctctgtcc	20	54	-1.69211	0.513667	18.2786	59.0855	not.Changed
chr19_38740_mature	chr19_38740	ttttcggatttgaaagagctcag	16	50	-1.90282	0.406659	14.6229	54.7088	not.Changed
chr19_38740_star	chr19_38740	tgagtttttcaaatttgctggc	9	15	-0.995782	0.705838	8.22536	16.4126	not.Changed
chr19_38872_mature	chr19_38872	tggacttagaataaagaag	5	34	-3.02246	0.0681828	4.56965	37.202	not.Changed
chr19_39011_mature@@hsa-miR-191-3p	chr19_39011	gaacgaaatccaagcgcagct	53	15	1.56076	0.576269	48.4383	16.4126	not.Changed
chr19_39011_star@@ssc-miR-191	chr19_39011	gctgcttttgggattccgttgc	125947	42990	1.29105	0.987168	115107	47038.6	not.Changed
chr19_39028_mature@@hsa-miR-4435	chr19_39028	tctgtgtgagctctggcacg	12	4	1.32329	0.631081	10.9672	4.37671	not.Changed
chr19_39036_mature	chr19_39036	caccaggcttccctgtcc	21	35	-0.996282	0.745425	19.1925	38.2962	not.Changed
chr2_4610_mature	chr2_4610	tgagcttttatttaggc	5	7	-0.743846	0.720956	4.56965	7.65924	not.Changed
chr2_4613_mature@@bta-miR-2442	chr2_4613	cgggctgtgggtgaaggtga	11	28	-1.60665	0.5371	10.0532	30.6369	not.Changed
chr2_4646_mature	chr2_4646	tgtgggctggagatagaa	6	14	-1.4804	0.585082	5.48358	15.3185	not.Changed
chr2_4669_mature	chr2_4669	gctgtgtgggctttgct	5	5	-0.259172	0.746444	4.56965	5.47088	not.Changed
chr2_4700_mature@@bta-miR-329b	chr2_4700	cgctgggtttctctgtcc	7	17	-1.53832	0.564289	6.39751	18.601	not.Changed
chr2_4760_mature@@ssc-miR-455-5p	chr2_4760	ctttggactatataatcc	8	17	-1.34596	0.623238	7.31143	18.601	not.Changed
chr2_4855_mature	chr2_4855	gatcccggacgagtcccc	645	384	0.488492	0.944023	589.484	420.164	not.Changed
chr2_4865_mature	chr2_4865	tttttggatttgaaataactcaa	98	199	-1.28151	0.782153	89.5651	217.741	not.Changed
chr2_4983_mature@@ssc-miR-320	chr2_4983	aaaagctgggttgagagggcg	7525	2713	1.21211	0.956043	6877.32	2968.5	not.Changed
chr2_5062_mature@@bta-miR-2466-5p	chr2_5062	tgtagtggggcagtaga	2	15	-3.15959	0.126713	1.82786	16.4126	not.Changed
chr2_5082_mature@@hsa-miR-4793-5p	chr2_5082	cgtgagcaggatgtagaa	37	12	1.36413	0.634876	33.8154	13.1301	not.Changed
chr2_5107_mature	chr2_5107	cgctggactggaaggagcacaag	783	1370	-1.06677	0.928799	715.607	1499.02	not.Changed
chr2_5212_mature@@ssc-miR-204	chr2_5212	ttccctttgtcatcctatgc	3395	1182	1.26248	0.93045	3102.79	1293.32	not.Changed
chr2_5243_mature@@ssc-miR-101	chr2_5243	gtacagtactgtgataa	11169	3971	1.23223	0.962329	10207.7	4344.97	not.Changed
chr2_5473_mature@@hsa-miR-4726-5p	chr2_5473	tgccaggctcctctgtct	933	1835	-1.23551	0.917864	852.696	2007.81	not.Changed
chr2_5486_mature@@hsa-miR-4300	chr2_5486	tgggagctggatttgta	12	9	0.155197	0.7825	10.9672	9.84759	not.Changed
chr2_5487_mature	chr2_5487	caggcttcagccgttgtggcac	7	4	0.546625	0.733285	6.39751	4.37671	not.Changed
chr2_5499_mature	chr2_5499	tataaatgaggtaacgaagggct	22	47	-1.35441	0.654105	20.1064	51.4263	not.Changed
chr2_5505_mature	chr2_5505	ctggactgggtgaagcataag	26	62	-1.51305	0.604966	23.7622	67.8389	not.Changed
chr2_5570_mature	chr2_5570	ctcttgtcctgggtgccg	17	40	-1.49356	0.591642	15.5368	43.7671	not.Changed
chr2_5614_mature	chr2_5614	ctgctgatttaatgggtgc	7	8	-0.45173	0.754125	6.39751	8.75341	not.Changed
chr2_6127_mature@@hsa-miR-4254	chr2_6127	caggatttggagtagctcaa	9	30	-1.99534	0.371232	8.22536	32.8253	not.Changed
chr2_6127_star	chr2_6127	tgagtttcccaaatttgct	9	26	-1.78896	0.46313	8.22536	28.4486	not.Changed
chr2_6164_mature	chr2_6164	cgactgaactgaactgaa	895	1648	-1.14044	0.926466	817.967	1803.2	not.Changed
chr2_6186_mature	chr2_6186	tatcctgtttgggactct	420	538	-0.616895	0.937924	383.85	588.667	not.Changed
chr2_6497_mature@@ssc-miR-455-3p	chr2_6497	ccccatggactgtagcctgcc	3857	8635	-1.42241	0.94305	3525.03	9448.21	not.Changed
chr2_6622_mature@@hsa-miR-3188	chr2_6622	gtttgtgcggattaagac	12	66	-2.71801	0.090881	10.9672	72.2156	not.Changed
chr2_6800_mature@@bta-miR-26b	chr2_6800	ttcaagtaattcaggatagg	16079	5840	1.20145	0.970025	14695.1	6389.99	not.Changed
chr2_6800_star@@hsa-miR-26b-3p	chr2_6800	ctgttctccattacttggc	77	33	0.962507	0.789582	70.3726	36.1078	not.Changed
chr2_6867_mature	chr2_6867	ctgtgatatgtagaaacttact	10	8	0.0621676	0.776446	9.13929	8.75341	not.Changed
chr2_6927_mature@@hsa-miR-5186	chr2_6927	cttacggactagaaatcaggg	29	82	-1.75888	0.499351	26.504	89.7225	not.Changed
chr2_6944_mature	chr2_6944	acttgactatctagagga	93	49	0.664659	0.851263	84.9954	53.6146	not.Changed
chr2_6944_star@@hsa-miR-3920	chr2_6944	cttctcagataatcagtc	317	170	0.639229	0.911795	289.716	186.01	not.Changed
chr2_7127_mature	chr2_7127	cgtaaagtactctggtttagggg	11	6	0.614017	0.74348	10.0532	6.56506	not.Changed
chr2_7158_mature	chr2_7158	ggtcccggacgagccccc	8	3	1.15293	0.664593	7.31143	3.28253	not.Changed
chr2_7165_mature@@ssc-miR-345-3p	chr2_7165	tctggggtctggagctgag	30	51	-1.02496	0.7611	27.4179	55.803	not.Changed
chr2_7208_mature	chr2_7208	tcccgggtttcggcacc	6	9	-0.843489	0.715564	5.48358	9.84759	not.Changed
chr2_7210_mature	chr2_7210	tcccgggtttcggcacc	6	9	-0.843489	0.715564	5.48358	9.84759	not.Changed
chr2_7211_mature@@bta-miR-2442	chr2_7211	ctgaggggggctgtggggg	3	15	-2.57725	0.242032	2.74179	16.4126	not.Changed
chr2_7222_mature	chr2_7222	cctccacctctgaaatc	1	9	-3.41538	0.181872	0.913929	9.84759	not.Changed
chr2_7225_mature@@ssc-miR-214	chr2_7225	acagcgggcacagacag	17	7	1.01946	0.698513	15.5368	7.65924	not.Changed
chr2_7326_mature@@bta-miR-2466-5p	chr2_7326	caccggactcctctgtcc	139	263	-1.17961	0.829981	127.036	287.768	not.Changed
chr2_7334_mature	chr2_7334	caggatttctaacctcagga	0	14	-10.582	0.00720574	0	15.3185	Down
chr2_7354_mature@@ssc-miR-28-5p	chr2_7354	aaggagctcacagtcta	13	3	1.85261	0.499654	11.8811	3.28253	not.Changed
chr2_7427_mature@@ssc-let-7d-5p	chr2_7427	agaggtagtaggttgcatag	3632	1015	1.57958	0.88028	3319.39	1110.59	not.Changed
chr2_7427_star@@ssc-let-7d-3p	chr2_7427	tatacgacctgctgcctttc	66	18	1.61428	0.563502	60.3193	19.6952	not.Changed
chr2_7429_mature@@ssc-let-7f	chr2_7429	tgaggtagtagattgtatag	50826	20823	1.0277	0.987139	46451.4	22784	not.Changed
chr2_7429_star@@hsa-let-7f-1-3p	chr2_7429	tatacaatctattgccttcc	59	6	3.03606	0.0685704	53.9218	6.56506	not.Changed
chr2_7430_mature@@ssc-let-7f	chr2_7430	tgaggtagtagattgtatag	50826	20823	1.0277	0.987139	46451.4	22784	not.Changed
chr2_7431_mature@@ssc-let-7a	chr2_7431	tgaggtagtaggttgtatag	74916	24274	1.36617	0.980927	68467.9	26560	not.Changed
chr2_7431_star@@bta-let-7a-3p	chr2_7431	tatacaatctactgtctttc	59	16	1.6224	0.55479	53.9218	17.5068	not.Changed
chr2_7432_mature@@ssc-let-7a	chr2_7432	tgaggtagtaggttgtatag	75020	24316	1.36568	0.980958	68563	26606	not.Changed
chr2_7468_mature@@ssc-miR-24-3p	chr2_7468	tggctcagttcagcaggaa	2551	1094	0.961753	0.950217	2331.43	1197.03	not.Changed
chr2_7468_star@@ssc-miR-24-2-5p	chr2_7468	gcctactgagctgatatcag	17	3	2.23935	0.364537	15.5368	3.28253	not.Changed
chr2_7470_mature@@ssc-miR-27b-3p	chr2_7470	ttcacagtggctaagtt	25210	8206	1.35955	0.967985	23040.2	8978.81	not.Changed
chr2_7470_star@@ssc-miR-27b-5p	chr2_7470	gcttagctgattggtgaac	99	33	1.32503	0.705392	90.479	36.1078	not.Changed
chr2_7472_mature@@ssc-miR-23b	chr2_7472	atcacattgccagggattacca	8727	2310	1.6579	0.90527	7975.86	2527.55	not.Changed
chr2_7630_mature	chr2_7630	cccatactcctctgtcc	102	194	-1.18709	0.807907	93.2208	212.27	not.Changed
chr2_7631_mature	chr2_7631	cctgttctgggttgtagcatctgc	21	46	-1.39047	0.639269	19.1925	50.3321	not.Changed
chr2_7654_mature	chr2_7654	atcagttgggtcaggacc	4	13	-1.9572	0.442987	3.65572	14.2243	not.Changed
chr2_7666_mature	chr2_7666	tgacatcttgttctcttc	11	0	9.97488	0.0480141	10.0532	0	Up
chr2_7728_mature@@hsa-miR-4534	chr2_7728	tgtggaggaggggattg	5	6	-0.521768	0.737235	4.56965	6.56506	not.Changed
chr2_7889_mature@@bta-miR-2334	chr2_7889	cgttggtcaggctgtgttctcat	3	19	-2.9181	0.134634	2.74179	20.7894	not.Changed
chr2_7919_mature	chr2_7919	cttcgtcgctaactaaga	4	6	-0.842908	0.705977	3.65572	6.56506	not.Changed
chr2_7990_mature@@hsa-miR-1324	chr2_7990	tatagaattctgcatagagt	2	13	-2.95327	0.182911	1.82786	14.2243	not.Changed
chr2_7999_mature@@ssc-miR-22-3p	chr2_7999	aagctgccagttcaagaa	50863	15282	1.47509	0.971496	46485.2	16721.2	not.Changed
chr2_8119_mature@@ssc-miR-31	chr2_8119	aggcaagatgctggcatagct	81	42	0.687723	0.840512	74.0283	45.9554	not.Changed
chr2_8127_mature	chr2_8127	gtaaagttggattgaaaaca	8	16	-1.25854	0.646558	7.31143	17.5068	not.Changed
chr2_8154_mature	chr2_8154	cttccaagcagttgacccg	113	35	1.43097	0.675827	103.274	38.2962	not.Changed
chr2_8164_mature	chr2_8164	ctgtggtcagttggtgct	13	3	1.85261	0.499654	11.8811	3.28253	not.Changed
chr2_8442_mature	chr2_8442	cctcgaggactatacagtgc	14	30	-1.35854	0.631978	12.795	32.8253	not.Changed
chr2_8499_mature@@ssc-miR-10b	chr2_8499	taccctgtagaaccgaa	94	72	0.124958	0.892533	85.9094	78.7807	not.Changed
chr2_8499_star@@hsa-miR-10b-3p	chr2_8499	tcgattctaggggaat	33	12	1.19912	0.680519	30.1597	13.1301	not.Changed
chr2_8758_mature@@ssc-miR-128	chr2_8758	tcacagtgaaccggtct	179	83	0.849015	0.861161	163.593	90.8166	not.Changed
chr2_8758_star	chr2_8758	ggccgtagcactgtctgag	22	0	10.9742	0.00517664	20.1064	0	Up
chr2_8764_mature@@ssc-miR-361-5p	chr2_8764	ttatcagaatctctagg	8	7	-0.0669564	0.767809	7.31143	7.65924	not.Changed
chr2_8770_mature	chr2_8770	tatcggttctagtagtt	10	1	3.05069	0.276915	9.13929	1.09418	not.Changed
chr2_8827_mature@@ssc-miR-758	chr2_8827	agtggaccagaactgaacac	11	17	-0.887063	0.731758	10.0532	18.601	not.Changed
chr2_8842_mature	chr2_8842	aagtaagtcagacagaga	10	4	1.06052	0.679958	9.13929	4.37671	not.Changed
chr2_8845_mature@@hsa-miR-663a	chr2_8845	agcgccgcgggagcctcg	14	10	0.225545	0.787156	12.795	10.9418	not.Changed
chr2_8850_mature	chr2_8850	cctgtggatgactgtgat	4	8	-1.2574	0.645398	3.65572	8.75341	not.Changed
chr2_8863_mature@@ssc-miR-125a	chr2_8863	tccctgagacactttaac	6	7	-0.481337	0.746207	5.48358	7.65924	not.Changed
chr2_8918_mature	chr2_8918	tgtttgacagtgactct	2	11	-2.71245	0.261355	1.82786	12.0359	not.Changed
chr2_8982_mature	chr2_8982	ctgtgcaagctgttctct	2	8	-2.25347	0.422779	1.82786	8.75341	not.Changed
chr2_8994_mature@@ssc-miR-378	chr2_8994	actggacttggagtcaga	91	17	2.16004	0.312674	83.1676	18.601	not.Changed
chr2_9009_mature	chr2_9009	tgtgattattgtagaaa	5	6	-0.521768	0.737235	4.56965	6.56506	not.Changed
chr2_9010_mature	chr2_9010	tgtgattattgtagaaa	5	6	-0.521768	0.737235	4.56965	6.56506	not.Changed
chr2_9126_mature	chr2_9126	atgcagaatagaacctgat	5	11	-1.39524	0.611654	4.56965	12.0359	not.Changed
chr2_9132_mature	chr2_9132	ttgattttggctctttgaaggcg	2	10	-2.57507	0.309754	1.82786	10.9418	not.Changed
chr2_9202_mature	chr2_9202	cttggactagtggtctctcac	3	14	-2.47777	0.278445	2.74179	15.3185	not.Changed
chr2_9342_mature	chr2_9342	tgtcagttggcctgggctctcct	0	15	-10.6815	0.00550833	0	16.4126	Down
chr2_9362_mature	chr2_9362	tttttgtgggggcttgt	7	8	-0.45173	0.754125	6.39751	8.75341	not.Changed
chr20_39218_mature@@bta-miR-2422	chr20_39218	cttgggtttggggactgagga	12	1	3.31346	0.199708	10.9672	1.09418	not.Changed
chr20_39226_mature	chr20_39226	caggattttaaagagctcag	4	12	-1.84181	0.48508	3.65572	13.1301	not.Changed
chr20_39279_mature@@bta-miR-2299-5p	chr20_39279	aagtttctctgaacgtgtag	89	44	0.756489	0.836012	81.3397	48.1438	not.Changed
chr20_39279_star@@ssc-miR-365-5p	chr20_39279	tatactttcagggatcatttc	12	11	-0.134043	0.788729	10.9672	12.0359	not.Changed
chr20_39298_mature@@ssc-miR-345-3p	chr20_39298	caggggtctggcactgtc	6	6	-0.259258	0.753831	5.48358	6.56506	not.Changed
chr20_39415_mature@@ssc-miR-206	chr20_39415	tggaatgtaaggaagtgt	21	0	10.9071	0.00613157	19.1925	0	Up
chr20_39417_mature@@ssc-miR-133b	chr20_39417	tttggtccccttcaaccag	399	79	2.07665	0.451534	364.658	86.4399	not.Changed
chr20_39441_mature@@hsa-miR-378j	chr20_39441	aagtggagccagaaaccttgc	28	8	1.54658	0.566349	25.59	8.75341	not.Changed
chr20_39559_mature	chr20_39559	cttggacttgtgaaacccaga	5	19	-2.18323	0.330662	4.56965	20.7894	not.Changed
chr20_39564_mature	chr20_39564	ctgtggtccactgtagagaca	4	6	-0.842908	0.705977	3.65572	6.56506	not.Changed
chr20_39883_mature	chr20_39883	cctggagggcagaacct	5	8	-0.936256	0.699289	4.56965	8.75341	not.Changed
chr20_39904_mature	chr20_39904	tgtgggtctgaacggag	17	33	-1.21609	0.682662	15.5368	36.1078	not.Changed
chr20_39951_mature@@ssc-let-7f	chr20_39951	tgaagtagtagattgtat	16	5	1.41673	0.606581	14.6229	5.47088	not.Changed
chr20_40000_mature@@hsa-miR-378j	chr20_40000	aagtggagccagaaaccttgc	28	8	1.54658	0.566349	25.59	8.75341	not.Changed
chr20_40009_mature	chr20_40009	acgggtgggagctctgg	5	7	-0.743846	0.720956	4.56965	7.65924	not.Changed
chr20_40019_mature@@bta-miR-877	chr20_40019	gtagaggagatggcgcagggg	20	23	-0.461109	0.807523	18.2786	25.1661	not.Changed
chr20_40029_mature	chr20_40029	ccagatagctcagtcggtag	83	26	1.41459	0.660155	75.8561	28.4486	not.Changed
chr20_40092_mature@@ssc-miR-381	chr20_40092	aagtccctgccctttgtaca	26	15	0.533586	0.795172	23.7622	16.4126	not.Changed
chr20_40250_mature	chr20_40250	gagccgcgggctggacctcg	15	8	0.646604	0.753114	13.7089	8.75341	not.Changed
chr21_40409_mature@@ssc-miR-708-3p	chr21_40409	catctagactgtgagcttctag	2879	565	2.08954	0.660361	2631.2	618.21	not.Changed
chr21_40409_star@@ssc-miR-708-5p	chr21_40409	aaggagcttacaatctagctgg	573	123	1.96011	0.560283	523.682	134.584	not.Changed
chr21_40419_mature	chr21_40419	cgtgctggaggagtttgg	0	20	-11.0963	0.00166556	0	21.8835	Down
chr21_40563_mature	chr21_40563	ctgggaactgtaggatattgccg	23	20	-0.05803	0.82433	21.0204	21.8835	not.Changed
chr21_40564_mature	chr21_40564	ctgggaactgtaggatattgccg	23	20	-0.05803	0.82433	21.0204	21.8835	not.Changed
chr21_40647_mature@@ssc-miR-194a	chr21_40647	cacatggagttgctgttac	46	14	1.45592	0.611343	42.0407	15.3185	not.Changed
chr21_40660_mature	chr21_40660	tcagtgggctgtgtttctt	7	17	-1.53832	0.564289	6.39751	18.601	not.Changed
chr21_40731_mature@@bta-miR-2470	chr21_40731	catgtgtggttttggatt	7	11	-0.910712	0.711283	6.39751	12.0359	not.Changed
chr21_40785_mature	chr21_40785	tgtaactagttgacttttgag	2	14	-3.06012	0.152315	1.82786	15.3185	not.Changed
chr21_40951_mature	chr21_40951	cctgggcggtgctgtctcttc	17	6	1.24154	0.650226	15.5368	6.56506	not.Changed
chr21_40970_mature	chr21_40970	acctggttgattctgcc	22	32	-0.799954	0.780571	20.1064	35.0136	not.Changed
chr21_41105_mature@@ssc-miR-504	chr21_41105	atttggatagactctggtctgc	0	11	-10.2343	0.0173537	0	12.0359	Down
chr21_41115_mature	chr21_41115	caaggtggaggactggggt	7	18	-1.62074	0.53571	6.39751	19.6952	not.Changed
chr21_41239_mature@@ssc-miR-192	chr21_41239	ctgacctatgaattgacagc	16830	5222	1.42867	0.955683	15381.4	5713.79	not.Changed
chr21_41241_mature@@ssc-miR-194a	chr21_41241	tgtaacagcaactccatgtgg	46	14	1.45592	0.611343	42.0407	15.3185	not.Changed
chr21_41297_mature	chr21_41297	tgatactaattctctgaa	6	8	-0.673747	0.73306	5.48358	8.75341	not.Changed
chr22_41460_mature	chr22_41460	tgtttgggctgtgactgct	2	14	-3.06012	0.152315	1.82786	15.3185	not.Changed
chr22_41499_mature	chr22_41499	tggactgtacctcttcc	3	7	-1.47871	0.606276	2.74179	7.65924	not.Changed
chr22_41558_mature@@bta-miR-146b	chr22_41558	tgagaactgaattccataggctg	2858	1107	1.10865	0.941348	2612.01	1211.25	not.Changed
chr22_41574_star	chr22_41574	gggggggggggggggggggg	42	100	-1.51099	0.638485	38.385	109.418	not.Changed
chr22_41616_mature@@hsa-miR-4427	chr22_41616	ctaagaacatctgaatagagac	14	30	-1.35854	0.631978	12.795	32.8253	not.Changed
chr22_41629_mature@@hsa-miR-6715b-5p	chr22_41629	ccaaaccagttgtgcctgt	349	48	2.6022	0.164065	318.961	52.5205	not.Changed
chr22_41670_mature@@hsa-miR-5089-3p	chr22_41670	ctctgtctgtgggatttcccag	13	27	-1.31341	0.643414	11.8811	29.5428	not.Changed
chr22_41670_star	chr22_41670	tgcaatgccatgaactgtag	7	20	-1.77267	0.47779	6.39751	21.8835	not.Changed
chr22_41723_mature	chr22_41723	ctggtgtgatcggaggtcc	11	22	-1.25886	0.653689	10.0532	24.0719	not.Changed
chr22_41742_mature	chr22_41742	tctgatactttgatact	4	8	-1.2574	0.645398	3.65572	8.75341	not.Changed
chr22_41779_mature@@hsa-miR-4749-3p	chr22_41779	cgtaatgggggcaggagt	6	4	0.324608	0.742729	5.48358	4.37671	not.Changed
chr22_41891_mature@@ssc-miR-107	chr22_41891	agcagcattgtacagggct	1993	840	0.986782	0.942106	1821.46	919.108	not.Changed
chr22_41892_mature@@ssc-miR-107	chr22_41892	agcagcattgtacagggct	1993	840	0.986782	0.942106	1821.46	919.108	not.Changed
chr22_41934_mature	chr22_41934	tttaccatctgagccacca	2	16	-3.25264	0.105438	1.82786	17.5068	not.Changed
chr22_41948_star@@bta-miR-2285f	chr22_41948	atgttcattcaggttttt	25	8	1.38315	0.617905	22.8482	8.75341	not.Changed
chr22_41991_mature@@hsa-miR-1307-5p	chr22_41991	tcgaccggacctcgaccg	89	22	1.75619	0.512877	81.3397	24.0719	not.Changed
chr22_41991_star@@ssc-miR-1307	chr22_41991	ggcgtggcgtcggtcgtg	34	12	1.24218	0.669498	31.0736	13.1301	not.Changed
chr22_42000_mature@@hsa-miR-5009-5p	chr22_42000	ttcagatttgggactaagtaa	4	13	-1.9572	0.442987	3.65572	14.2243	not.Changed
chr23_42301_mature@@ssc-miR-652	chr23_42301	ctgtcggagagggtgagg	53	134	-1.59766	0.619971	48.4383	146.62	not.Changed
chr23_42392_mature	chr23_42392	aattggactgtgaaagagacacag	13	20	-0.880625	0.740474	11.8811	21.8835	not.Changed
chr23_42464_mature	chr23_42464	cgtaaaaaggaagattg	1	12	-3.83005	0.0876633	0.913929	13.1301	not.Changed
chr23_42471_mature	chr23_42471	ttcaaatccgcagtttaactc	93	58	0.421429	0.875933	84.9954	63.4622	not.Changed
chr23_42525_mature	chr23_42525	atggcatcaggactgag	10	6	0.476656	0.752769	9.13929	6.56506	not.Changed
chr23_42559_mature@@ssc-miR-1	chr23_42559	tggaatgtaaagaagtatgta	10	13	-0.637639	0.757484	9.13929	14.2243	not.Changed
chr23_42561_mature@@ssc-miR-133b	chr23_42561	tttggtccccttcaaccag	400	79	2.08026	0.449553	365.572	86.4399	not.Changed
chr23_42639_mature	chr23_42639	ttggaactgctctacct	2	13	-2.95327	0.182911	1.82786	14.2243	not.Changed
chr23_42671_mature	chr23_42671	caggatttggaatagctcaa	120	240	-1.25961	0.802298	109.672	262.602	not.Changed
chr23_42671_star	chr23_42671	tgagttttccaaatttgttgg	1	11	-3.70462	0.111691	0.913929	12.0359	not.Changed
chr23_42685_mature@@bta-miR-6528	chr23_42685	ctcagggaaggagtgtagac	2	14	-3.06012	0.152315	1.82786	15.3185	not.Changed
chr23_42686_mature@@bta-miR-6528	chr23_42686	ctcagggaaggagtgtagac	2	14	-3.06012	0.152315	1.82786	15.3185	not.Changed
chr23_42702_mature	chr23_42702	tacaggttctgaggactgggga	12	12	-0.259474	0.787382	10.9672	13.1301	not.Changed
chr23_42896_mature	chr23_42896	tctatggggctgtaaca	11	34	-1.88668	0.415428	10.0532	37.202	not.Changed
chr23_42938_mature	chr23_42938	cccggcctggagcaaacttacc	2	11	-2.71245	0.261355	1.82786	12.0359	not.Changed
chr23_43065_mature@@hsa-miR-4763-5p	chr23_43065	caggagggctgcagggga	5	10	-1.25786	0.643867	4.56965	10.9418	not.Changed
chr23_43098_mature@@bta-miR-2285g	chr23_43098	tctgaacaagctttttggc	57	15	1.66571	0.534501	52.094	16.4126	not.Changed
chr23_43203_mature	chr23_43203	cgtgggggtaggctctgagtct	2	21	-3.64476	0.0432908	1.82786	22.9777	Down
chr23_43297_mature	chr23_43297	acgtagggattgggtgct	11	5	0.876612	0.710189	10.0532	5.47088	not.Changed
chr24_43469_mature@@bta-miR-193b	chr24_43469	aactggcccacaaagtcccg	1952	409	1.99507	0.672492	1783.99	447.518	not.Changed
chr24_43469_star@@hsa-miR-193b-5p	chr24_43469	ggggttttgagggcgagatg	61	19	1.42268	0.637858	55.7497	20.7894	not.Changed
chr24_43471_mature@@ssc-miR-365-3p	chr24_43471	taatgcccctaaaaatc	1049	433	1.01687	0.918944	958.712	473.778	not.Changed
chr24_43471_star@@bta-miR-365-5p	chr24_43471	acttttgggggcagatg	17	4	1.82541	0.48856	15.5368	4.37671	not.Changed
chr24_43537_mature	chr24_43537	accatctgtgggattatga	99	48	0.784588	0.837854	90.479	52.5205	not.Changed
chr24_43537_star	chr24_43537	cgcaggttcagacatttggtg	19	9	0.817678	0.739329	17.3647	9.84759	not.Changed
chr24_43538_mature	chr24_43538	accatctgtgggattatga	99	48	0.784588	0.837854	90.479	52.5205	not.Changed
chr24_43619_mature@@bta-miR-6523	chr24_43619	ccctggaggaactttgagcagt	22	46	-1.32339	0.664276	20.1064	50.3321	not.Changed
chr24_43624_mature@@hsa-miR-3653	chr24_43624	cccaacttcttagaggga	24	38	-0.922345	0.7668	21.9343	41.5787	not.Changed
chr24_43663_mature@@bta-miR-2338	chr24_43663	tctgaggacaggggaca	5	16	-1.93543	0.432324	4.56965	17.5068	not.Changed
chr24_43756_mature@@bta-miR-106b	chr24_43756	taaagtgctgacagtgcag	243	111	0.870652	0.874023	222.085	121.454	not.Changed
chr24_43756_star@@hsa-miR-106b-3p	chr24_43756	cgcactgtgggtacttgct	209	82	1.09003	0.825527	191.011	89.7225	not.Changed
chr24_43758_mature@@bta-miR-93	chr24_43758	caaagtgctgttcgtgca	1902	760	1.06375	0.933838	1738.29	831.574	not.Changed
chr24_43758_star@@hsa-miR-93-3p	chr24_43758	gctgagccagcacttccc	19	6	1.40191	0.609932	17.3647	6.56506	not.Changed
chr24_43759_mature@@bta-miR-25	chr24_43759	cattgcacttgtctcggt	17411	6067	1.26125	0.967995	15912.4	6638.37	not.Changed
chr24_43818_mature	chr24_43818	ggaaggactggggactgggatcat	11	28	-1.60665	0.5371	10.0532	30.6369	not.Changed
chr24_43870_mature	chr24_43870	ctggttcagcagtgactctgg	21	17	0.0451397	0.817142	19.1925	18.601	not.Changed
chr24_43909_mature	chr24_43909	tcacctgaaggctggactggg	2	10	-2.57507	0.309754	1.82786	10.9418	not.Changed
chr24_43915_mature	chr24_43915	catgttggtgcttcagttt	6	28	-2.47993	0.196505	5.48358	30.6369	not.Changed
chr24_44019_mature@@hsa-miR-3936	chr24_44019	tcagggtgtatggccagta	2	11	-2.71245	0.261355	1.82786	12.0359	not.Changed
chr24_44030_mature	chr24_44030	gtggactgtaaccgcccggcac	13	22	-1.01807	0.716359	11.8811	24.0719	not.Changed
chr24_44124_mature	chr24_44124	tctgtccgtgggattctcc	27	24	-0.0897307	0.833593	24.6761	26.2602	not.Changed
chr24_44280_mature@@bta-miR-3432	chr24_44280	tgcgggatctttagttgtggc	151	74	0.769187	0.863586	138.003	80.9691	not.Changed
chr24_44280_star@@bta-miR-3432	chr24_44280	cagcaactaaagatccctcag	69	53	0.120893	0.878293	63.0611	57.9914	not.Changed
chr25_44379_mature	chr25_44379	tggtggatgtgcggggctgtct	9	16	-1.08884	0.688081	8.22536	17.5068	not.Changed
chr25_44381_mature	chr25_44381	tggtggatgtgcggggctgtct	10	16	-0.937009	0.719814	9.13929	17.5068	not.Changed
chr25_44418_mature	chr25_44418	gatgttggcaatttgatct	9	23	-1.61215	0.535056	8.22536	25.1661	not.Changed
chr25_44422_mature	chr25_44422	catgggattaagtaactc	11	12	-0.384886	0.778852	10.0532	13.1301	not.Changed
chr25_44422_star	chr25_44422	ggattaggtaactcatgg	11	19	-1.04745	0.703472	10.0532	20.7894	not.Changed
chr25_44430_mature	chr25_44430	tatcctgtttgggactct	357	459	-0.622246	0.932897	326.273	502.227	not.Changed
chr25_44443_mature@@ssc-miR-143-3p	chr25_44443	tggactgtagctctgtcc	75	165	-1.39706	0.727034	68.5447	180.539	not.Changed
chr25_44468_mature	chr25_44468	ttagtacttggatgggagaccgc	23756	11822	0.747126	0.987261	21711.3	12935.4	not.Changed
chr25_44468_star	chr25_44468	tggctcagaggtttaagtgtctgcc	5	22	-2.39464	0.245421	4.56965	24.0719	not.Changed
chr25_44472_mature	chr25_44472	tgtgggactctttgcacttc	7	19	-1.6987	0.50678	6.39751	20.7894	not.Changed
chr25_44476_mature	chr25_44476	gaggaacaattctgagt	10	5	0.739252	0.725607	9.13929	5.47088	not.Changed
chr25_44561_mature	chr25_44561	ctttaggatttgcaagagctcaa	280	722	-1.62622	0.757242	255.9	789.995	not.Changed
chr25_44637_mature	chr25_44637	gaaagatggtgaactat	72	18	1.7398	0.510203	65.8029	19.6952	not.Changed
chr25_44643_mature	chr25_44643	tttgccctcttccttttgtcc	8	10	-0.580965	0.751988	7.31143	10.9418	not.Changed
chr25_44658_mature	chr25_44658	tccctgtggtctcgtggtt	355	19	3.96341	0.00342661	324.445	20.7894	Up
chr25_44720_mature	chr25_44720	tttgggagtggaattgtc	1	9	-3.41538	0.181872	0.913929	9.84759	not.Changed
chr25_44727_mature@@ssc-let-7f	chr25_44727	ccttggactatacaatct	29	53	-1.12933	0.735699	26.504	57.9914	not.Changed
chr25_44843_mature	chr25_44843	catcttgcgttgagtgg	1	9	-3.41538	0.181872	0.913929	9.84759	not.Changed
chr25_44844_mature	chr25_44844	catcttgcgttgagtgg	1	9	-3.41538	0.181872	0.913929	9.84759	not.Changed
chr25_44876_mature@@ssc-miR-451	chr25_44876	ttggcattactgagcatct	94	23	1.77093	0.508637	85.9094	25.1661	not.Changed
chr25_44879_mature	chr25_44879	tttatcctgtttgggactct	388	469	-0.53321	0.938736	354.605	513.169	not.Changed
chr25_44997_mature@@ssc-miR-1296-5p	chr25_44997	ttagggccctggctccatctc	27	16	0.494957	0.801529	24.6761	17.5068	not.Changed
chr25_45009_mature	chr25_45009	tatgtaactagttgacttt	5	31	-2.88923	0.0937593	4.56965	33.9195	not.Changed
chr25_45014_mature@@hsa-miR-141-5p	chr25_45014	cactggactggaagaagaacaag	712	1160	-0.963856	0.934007	650.718	1269.24	not.Changed
chr25_45014_star	chr25_45014	ttatttaacttatatgcagagt	4	22	-2.71578	0.158666	3.65572	24.0719	not.Changed
chr25_45018_mature	chr25_45018	ctggactggatgaatcacaag	539	1060	-1.23538	0.895196	492.608	1159.83	not.Changed
chr25_45018_star	chr25_45018	ttatttaacttacatgcaga	21	46	-1.39047	0.639269	19.1925	50.3321	not.Changed
chr25_45062_mature	chr25_45062	ctgggggtctgtagctataagc	3	13	-2.37093	0.318815	2.74179	14.2243	not.Changed
chr25_45140_mature	chr25_45140	ctggactctgatcttgac	6	11	-1.13273	0.670434	5.48358	12.0359	not.Changed
chr25_45144_mature	chr25_45144	ccttggttggatcaaagagtctcc	11	14	-0.607121	0.764787	10.0532	15.3185	not.Changed
chr25_45196_mature	chr25_45196	aacctgtacctcttgca	1	12	-3.83005	0.0876633	0.913929	13.1301	not.Changed
chr26_45205_mature	chr26_45205	agttgtcaggcggtgggtc	3	10	-1.99272	0.459215	2.74179	10.9418	not.Changed
chr26_45221_mature	chr26_45221	tggggtcgggtactcgg	15	9	0.476862	0.771791	13.7089	9.84759	not.Changed
chr26_45245_mature	chr26_45245	tgtgaaatgtcgggctgaatga	3	19	-2.9181	0.134634	2.74179	20.7894	not.Changed
chr26_45289_mature@@ssc-miR-708-3p	chr26_45289	cgggtgtctagactgtggtgttt	12	10	0.00334039	0.787351	10.9672	10.9418	not.Changed
chr26_45292_star@@ssc-miR-376a-3p	chr26_45292	ttgctcaaatccacgtc	17	34	-1.25915	0.670551	15.5368	37.202	not.Changed
chr26_45293_mature	chr26_45293	ggactggaagaaacacaag	5942	11176	-1.17107	0.968625	5430.57	12228.5	not.Changed
chr26_45299_mature@@hsa-miR-4699-3p	chr26_45299	catgtccgactctgcaatccc	5	8	-0.936256	0.699289	4.56965	8.75341	not.Changed
chr26_45337_mature	chr26_45337	ttagtacttggatgggag	11289	5595	0.753016	0.981503	10317.3	6121.92	not.Changed
chr26_45337_star	chr26_45337	tcgtctgatcttggaagctaag	41	19	0.849625	0.773954	37.4711	20.7894	not.Changed
chr26_45365_mature	chr26_45365	tctgtcctctcttctcttcc	7	3	0.960566	0.69066	6.39751	3.28253	not.Changed
chr26_45401_mature	chr26_45401	tgctggactttggaactctgtgat	7	7	-0.25932	0.7606	6.39751	7.65924	not.Changed
chr26_45451_mature	chr26_45451	cctctctcggttagctccatag	3	11	-2.13011	0.409952	2.74179	12.0359	not.Changed
chr26_45504_mature	chr26_45504	cttgggttggagttcttct	2	8	-2.25347	0.422779	1.82786	8.75341	not.Changed
chr26_45510_mature@@ssc-miR-486	chr26_45510	cccggtactgagctgacccg	8	2	1.7357	0.563068	7.31143	2.18835	not.Changed
chr26_45510_star@@ssc-miR-486	chr26_45510	ggggcagctcagtacaggac	217569	53703	1.75871	0.974209	198843	58760.6	not.Changed
chr26_45516_mature	chr26_45516	ttctcctatagatgccgtcaca	12	0	10.1003	0.0377075	10.9672	0	Up
chr26_45563_mature	chr26_45563	ctgacaggtagaggatt	1	13	-3.94544	0.0690455	0.913929	14.2243	not.Changed
chr26_45571_mature	chr26_45571	tttaaggatttgaatagtt	10	1	3.05069	0.276915	9.13929	1.09418	not.Changed
chr26_45590_mature	chr26_45590	ctgtggggactataaact	5	23	-2.45874	0.221212	4.56965	25.1661	not.Changed
chr26_45598_mature	chr26_45598	ctggactgagttctcat	4	9	-1.42714	0.608538	3.65572	9.84759	not.Changed
chr26_45619_mature	chr26_45619	ccagttgggacggggaa	1	10	-3.56724	0.142566	0.913929	10.9418	not.Changed
chr26_45680_mature	chr26_45680	ctcggcctgactctcct	6	19	-1.92072	0.42528	5.48358	20.7894	not.Changed
chr26_45684_mature	chr26_45684	ctcggcctgactctcct	6	19	-1.92072	0.42528	5.48358	20.7894	not.Changed
chr26_45685_mature@@ssc-miR-769-3p	chr26_45685	tctggggtcttgactggg	5	5	-0.259172	0.746444	4.56965	5.47088	not.Changed
chr26_45772_mature	chr26_45772	tgatgggactgatagca	18	21	-0.481834	0.800354	16.4507	22.9777	not.Changed
chr26_45909_mature@@ssc-miR-486	chr26_45909	tcctgtactgagctgccccga	217569	53703	1.75871	0.974209	198843	58760.6	not.Changed
chr26_45909_star@@ssc-miR-486	chr26_45909	cgggtcagctcagtaccgggc	8	2	1.7357	0.563068	7.31143	2.18835	not.Changed
chr26_45910_mature@@ssc-miR-486	chr26_45910	tcctgtactgagctgccccga	217569	53703	1.75871	0.974209	198843	58760.6	not.Changed
chr26_45975_mature	chr26_45975	caaagacggtgctgtaggaag	68	181	-1.67191	0.607192	62.1472	198.046	not.Changed
chr26_46007_mature@@hsa-miR-4697-3p	chr26_46007	ttgttgtcaggagtcactg	16	5	1.41673	0.606581	14.6229	5.47088	not.Changed
chr3_10043_mature@@bta-miR-2392	chr3_10043	catggatggggctgtagca	5	7	-0.743846	0.720956	4.56965	7.65924	not.Changed
chr3_10046_mature@@hsa-miR-4507	chr3_10046	cttgttgggctggggcctgg	17	33	-1.21609	0.682662	15.5368	36.1078	not.Changed
chr3_10214_mature	chr3_10214	cttgggctgccctgtagtt	3	11	-2.13011	0.409952	2.74179	12.0359	not.Changed
chr3_10231_mature	chr3_10231	gatcccggacgagtcccc	619	368	0.490532	0.942849	565.722	402.657	not.Changed
chr3_10245_mature@@bta-miR-329b	chr3_10245	cgctgggtttctctgtcc	7	11	-0.910712	0.711283	6.39751	12.0359	not.Changed
chr3_10259_mature	chr3_10259	ggtccctgttcgggcgcc	31	8	1.69337	0.51327	28.3318	8.75341	not.Changed
chr3_10318_mature	chr3_10318	tatagactaggactgga	8	28	-2.06554	0.345183	7.31143	30.6369	not.Changed
chr3_10464_mature	chr3_10464	ggtttgtcggggaacttcttg	7	8	-0.45173	0.754125	6.39751	8.75341	not.Changed
chr3_10479_mature	chr3_10479	tcaggtttcttctccagtgctgac	11	14	-0.607121	0.764787	10.0532	15.3185	not.Changed
chr3_10528_mature	chr3_10528	catgttctgtattgaattctgggg	7	6	-0.0372411	0.761265	6.39751	6.56506	not.Changed
chr3_10588_mature	chr3_10588	attctgactggagtgaa	39	0	11.7998	0.000534926	35.6432	0	Up
chr3_10661_mature	chr3_10661	cattgtagttaacactgtagttc	18	41	-1.44676	0.611602	16.4507	44.8612	not.Changed
chr3_10675_mature@@ssc-miR-331-3p	chr3_10675	gcccctgggcctatcctaga	157	63	1.05754	0.814445	143.487	68.9331	not.Changed
chr3_10675_star@@hsa-miR-331-5p	chr3_10675	ctaggtatggtcccagggatccc	41	18	0.927589	0.758477	37.4711	19.6952	not.Changed
chr3_10689_mature	chr3_10689	tatgtattggggggagg	10	23	-1.46032	0.590102	9.13929	25.1661	not.Changed
chr3_10726_mature	chr3_10726	caagttgggggtagtctt	10	11	-0.396815	0.773478	9.13929	12.0359	not.Changed
chr3_10747_mature@@bta-miR-1291	chr3_10747	acggccctgactgaagacctgc	39	18	0.855459	0.769955	35.6432	19.6952	not.Changed
chr3_10815_mature	chr3_10815	ccctgataggagggaag	0	18	-10.9444	0.00261682	0	19.6952	Down
chr3_10842_mature@@bta-miR-2478	chr3_10842	atcccactcctgacacc	106	53	0.740209	0.848342	96.8765	57.9914	not.Changed
chr3_10857_mature@@hsa-miR-29b-1-5p	chr3_10857	ctttggttggtggtttagtca	21	0	10.9071	0.00613157	19.1925	0	Up
chr3_10885_mature@@ssc-miR-101	chr3_10885	acgtactgtgattctctggtgc	3	8	-1.67112	0.558991	2.74179	8.75341	not.Changed
chr3_10886_mature@@ssc-miR-101	chr3_10886	acgtactgtgattctctggtgc	3	8	-1.67112	0.558991	2.74179	8.75341	not.Changed
chr3_10941_star@@bta-miR-2285f	chr3_10941	agttcattcaggttttt	63	14	1.90954	0.425196	57.5775	15.3185	not.Changed
chr3_10952_mature@@ssc-miR-26a	chr3_10952	ttcaagtaatccaggatagg	249369	62204	1.74351	0.976687	227906	68062.2	not.Changed
chr3_10952_star@@hsa-miR-26a-2-3p	chr3_10952	ctattcttgattacttgttt	25	12	0.798736	0.755784	22.8482	13.1301	not.Changed
chr3_10998_mature	chr3_10998	acgcgctgcctttgagccccc	104	46	0.917052	0.81777	95.0487	50.3321	not.Changed
chr3_11088_mature@@ssc-miR-378	chr3_11088	tgtgaactctgactccat	3	7	-1.47871	0.606276	2.74179	7.65924	not.Changed
chr3_11329_mature@@ssc-miR-143-3p	chr3_11329	cttcatctcattgtggttcacctg	0	12	-10.3598	0.0127784	0	13.1301	Down
chr3_11333_mature	chr3_11333	ctgttggatacttgaac	8	17	-1.34596	0.623238	7.31143	18.601	not.Changed
chr3_11346_mature@@hsa-miR-378a-5p	chr3_11346	ctggagtcaggagtcct	6	6	-0.259258	0.753831	5.48358	6.56506	not.Changed
chr3_11352_mature	chr3_11352	ctgatgtgactgcagaaat	4	11	-1.71638	0.52734	3.65572	12.0359	not.Changed
chr3_11497_mature@@hsa-miR-4440	chr3_11497	cctctcgggcttgctggat	16	44	-1.71844	0.494623	14.6229	48.1438	not.Changed
chr3_11558_mature	chr3_11558	atgtccgcgggttccctatcc	23	7	1.45532	0.594998	21.0204	7.65924	not.Changed
chr3_11558_star	chr3_11558	gatgcggcacctgcggatacg	17	1	3.81557	0.0875943	15.5368	1.09418	not.Changed
chr3_11737_mature	chr3_11737	tgtagttgtgggctgtggatgc	11	27	-1.5542	0.55745	10.0532	29.5428	not.Changed
chr3_11783_mature@@ssc-miR-181b	chr3_11783	aacattcattgctgtcggtgg	416	156	1.1553	0.853558	380.195	170.692	not.Changed
chr3_11785_mature@@ssc-miR-181a	chr3_11785	aacattcaacgctgtcggtg	35247	12789	1.20291	0.979494	32213.3	13993.4	not.Changed
chr3_11785_star@@hsa-miR-181a-2-3p	chr3_11785	accgaccgttgactgtac	1083	602	0.5875	0.952064	989.785	658.694	not.Changed
chr3_11844_mature@@bta-miR-2285q	chr3_11844	aaaggcctgaatgaact	42	8	2.13136	0.331124	38.385	8.75341	not.Changed
chr3_11859_mature	chr3_11859	ctggggcctgttgatat	12	26	-1.37436	0.622037	10.9672	28.4486	not.Changed
chr3_11892_mature	chr3_11892	ctgaagcagaagtaggtgt	30	39	-0.638015	0.817174	27.4179	42.6729	not.Changed
chr3_11892_star	chr3_11892	catctctttaagaattttcagt	13	9	0.270573	0.780634	11.8811	9.84759	not.Changed
chr3_11975_mature	chr3_11975	cccccagtccgggctca	3	24	-3.25499	0.0645175	2.74179	26.2602	not.Changed
chr3_12031_mature	chr3_12031	caccgggcttctctgtcc	41	124	-1.85606	0.47107	37.4711	135.678	not.Changed
chr3_12120_mature	chr3_12120	tttcaggattttaaagagctcaa	871	2045	-1.49104	0.874941	796.032	2237.59	not.Changed
chr3_12281_mature	chr3_12281	catggactgtatagttt	3	7	-1.47871	0.606276	2.74179	7.65924	not.Changed
chr3_12309_mature@@ssc-miR-20a	chr3_12309	taaagtgcttatagtgcaggta	68	37	0.618194	0.839689	62.1472	40.4845	not.Changed
chr3_12309_star	chr3_12309	ttcagtgctcagctttctttat	23	35	-0.865103	0.773655	21.0204	38.2962	not.Changed
chr3_12338_mature	chr3_12338	tcagagttggataagta	48	87	-1.11749	0.771874	43.8686	95.1934	not.Changed
chr3_12338_star@@ssc-miR-340	chr3_12338	tctcagatgaagcaatgag	40	74	-1.147	0.752534	36.5572	80.9691	not.Changed
chr3_12464_mature	chr3_12464	cctgtgggagcagagagctctggg	7	33	-2.49488	0.179345	6.39751	36.1078	not.Changed
chr3_12486_mature	chr3_12486	caggaggacttctctgctat	6	7	-0.481337	0.746207	5.48358	7.65924	not.Changed
chr3_12509_mature@@bta-miR-2332	chr3_12509	ctgtgtctccaagagct	3	15	-2.57725	0.242032	2.74179	16.4126	not.Changed
chr3_12510_mature@@bta-miR-2332	chr3_12510	ctgtgtctccaagagct	3	15	-2.57725	0.242032	2.74179	16.4126	not.Changed
chr3_12555_mature@@bta-miR-2350	chr3_12555	catctgtagggtttctctcct	2	10	-2.57507	0.309754	1.82786	10.9418	not.Changed
chr3_12676_mature@@hsa-miR-1324	chr3_12676	ctagaattctgttttctt	12	1	3.31346	0.199708	10.9672	1.09418	not.Changed
chr3_12808_mature@@ssc-miR-615	chr3_12808	tccgagcctgggtctccct	42	28	0.325177	0.841593	38.385	30.6369	not.Changed
chr3_12809_mature@@ssc-miR-196a	chr3_12809	taggtagtttcatgttgttggg	14	3	1.95944	0.464571	12.795	3.28253	not.Changed
chr3_12839_mature	chr3_12839	gtgttgggctcgggctg	3	11	-2.13011	0.409952	2.74179	12.0359	not.Changed
chr3_12920_mature@@hsa-miR-5579-3p	chr3_12920	ctatctgatactccttagggt	3	13	-2.37093	0.318815	2.74179	14.2243	not.Changed
chr3_12940_mature	chr3_12940	ctcactggaaaagaccctg	731	865	-0.502513	0.955143	668.082	946.463	not.Changed
chr3_13012_mature	chr3_13012	cctgggtttggactgtgaatc	27	30	-0.411549	0.827118	24.6761	32.8253	not.Changed
chr3_13023_mature	chr3_13023	tgctgcctggaccgagcctgag	50	18	1.21382	0.697345	45.6965	19.6952	not.Changed
chr3_13031_mature@@bta-let-7i	chr3_13031	tgaggtagtagtttgtgctg	47119	14764	1.41453	0.973746	43063.4	16154.4	not.Changed
chr3_13077_mature	chr3_13077	ccaagtgtgttgggctgg	2	12	-2.83788	0.219112	1.82786	13.1301	not.Changed
chr3_13080_mature	chr3_13080	tgggactctgagaaccc	3	7	-1.47871	0.606276	2.74179	7.65924	not.Changed
chr3_13103_mature@@ssc-miR-365-5p	chr3_13103	ctgtgtgagcagctgcccc	4	14	-2.06405	0.401886	3.65572	15.3185	not.Changed
chr3_13156_mature@@bta-miR-2413	chr3_13156	aatttgggggactgctt	4	7	-1.06499	0.678292	3.65572	7.65924	not.Changed
chr3_13235_mature	chr3_13235	cctctgtcttctgggaacctgaca	3	8	-1.67112	0.558991	2.74179	8.75341	not.Changed
chr3_13242_mature	chr3_13242	cattggattgcaggaaa	0	11	-10.2343	0.0173537	0	12.0359	Down
chr3_13282_mature	chr3_13282	agttgatttgaggatttgagagca	14	5	1.22423	0.652172	12.795	5.47088	not.Changed
chr3_13357_mature@@ssc-miR-455-3p	chr3_13357	ccatggactgtacagta	3	10	-1.99272	0.459215	2.74179	10.9418	not.Changed
chr3_13377_mature@@hsa-miR-146b-3p	chr3_13377	tgacagtggactcagta	4	11	-1.71638	0.52734	3.65572	12.0359	not.Changed
chr3_13480_mature@@hsa-miR-711	chr3_13480	tgtggacccagggagccggg	43	20	0.844354	0.777729	39.299	21.8835	not.Changed
chr3_13554_mature@@bta-miR-2478	chr3_13554	atcccactcctgacacc	95	40	0.988073	0.797441	86.8233	43.7671	not.Changed
chr3_13626_mature@@ssc-miR-1249	chr3_13626	acgcccttcccccccttcttc	92	18	2.09339	0.344912	84.0815	19.6952	not.Changed
chr3_13643_mature@@hsa-let-7b-3p	chr3_13643	aggcagtaggttgtatagtt	402	114	1.55839	0.729743	367.4	124.736	not.Changed
chr3_13643_star@@bta-miR-3596	chr3_13643	accacacaacctactacctc	24213	8836	1.19462	0.975715	22129	9668.14	not.Changed
chr3_9495_mature@@hsa-miR-4461	chr3_9495	tctgtgattgagactagact	10	16	-0.937009	0.719814	9.13929	17.5068	not.Changed
chr3_9514_mature	chr3_9514	cctggagggcaacacctc	405	897	-1.40685	0.848767	370.141	981.476	not.Changed
chr3_9551_mature@@ssc-miR-199a-3p	chr3_9551	acagtagtctgcacattggtta	892	428	0.799729	0.934181	815.225	468.308	not.Changed
chr3_9551_star@@ssc-miR-199b-5p	chr3_9551	acccagtgtttagactatctgtt	239	88	1.18166	0.812548	218.429	96.2875	not.Changed
chr3_9610_mature	chr3_9610	tctgtctggagctttagaactga	4	6	-0.842908	0.705977	3.65572	6.56506	not.Changed
chr3_9770_mature	chr3_9770	agttcagtgcggacttggacaat	6	22	-2.13213	0.335696	5.48358	24.0719	not.Changed
chr3_9780_mature@@hsa-miR-452-3p	chr3_9780	ctggactttgcagatgtgactc	5	8	-0.936256	0.699289	4.56965	8.75341	not.Changed
chr3_9817_mature@@ssc-miR-30e-3p	chr3_9817	attttggtcggatgttgagtttac	11	48	-2.38406	0.195059	10.0532	52.5205	not.Changed
chr3_9820_mature@@ssc-miR-671-5p	chr3_9820	caccagggggctggagaggat	6	23	-2.19624	0.308482	5.48358	25.1661	not.Changed
chr3_9831_mature	chr3_9831	ctattctttggacttga	10	24	-1.5217	0.568644	9.13929	26.2602	not.Changed
chr3_9853_mature@@hsa-miR-5571-3p	chr3_9853	ctgtaggctcctctgtcc	1941	3893	-1.26377	0.938888	1773.94	4259.63	not.Changed
chr3_9890_mature	chr3_9890	cagagggatggtatggggagggag	4	16	-2.25657	0.325216	3.65572	17.5068	not.Changed
chr4_13740_mature	chr4_13740	ctggactgggctaagcaca	0	14	-10.582	0.00720574	0	15.3185	Down
chr4_13952_mature	chr4_13952	cgtggactatagagatc	7	29	-2.30852	0.249584	6.39751	31.7311	not.Changed
chr4_13999_mature	chr4_13999	tgtcaggcttttctgtct	3	7	-1.47871	0.606276	2.74179	7.65924	not.Changed
chr4_14045_mature	chr4_14045	aataatcgggactgtagattggg	18	19	-0.337511	0.807402	16.4507	20.7894	not.Changed
chr4_14081_mature	chr4_14081	cattcagccatgtcgaact	7	5	0.225355	0.753691	6.39751	5.47088	not.Changed
chr4_14304_mature	chr4_14304	tgttttggactctctgt	8	16	-1.25854	0.646558	7.31143	17.5068	not.Changed
chr4_14322_mature	chr4_14322	atttatatggacttcta	8	4	0.738988	0.719005	7.31143	4.37671	not.Changed
chr4_14373_mature	chr4_14373	tgggacttttagagaactctgtta	10	32	-1.9366	0.394513	9.13929	35.0136	not.Changed
chr4_14413_mature@@hsa-miR-335-3p	chr4_14413	tttttcattattgctcctgac	57	34	0.485625	0.844634	52.094	37.202	not.Changed
chr4_14413_star@@ssc-miR-335	chr4_14413	tcaagagcaataacgaaaaat	38	21	0.595707	0.809211	34.7293	22.9777	not.Changed
chr4_14446_mature@@hsa-miR-520a-3p	chr4_14446	cattgatccctttggacccct	8	29	-2.11615	0.322681	7.31143	31.7311	not.Changed
chr4_14449_mature@@ssc-miR-490	chr4_14449	caacctggaggactccatg	36	12	1.32461	0.646651	32.9015	13.1301	not.Changed
chr4_14509_mature	chr4_14509	ctgggctgcctctgggctccc	10	5	0.739252	0.725607	9.13929	5.47088	not.Changed
chr4_14531_mature	chr4_14531	ctttggtctgtccactt	5	16	-1.93543	0.432324	4.56965	17.5068	not.Changed
chr4_14572_star@@ssc-miR-671-3p	chr4_14572	tccggttctcagggctccac	107	58	0.623715	0.863727	97.7904	63.4622	not.Changed
chr4_14588_mature@@ssc-miR-128	chr4_14588	tcacagtgaacaggtctct	54	21	1.10254	0.733419	49.3522	22.9777	not.Changed
chr4_14602_mature	chr4_14602	ctaggatttgcaagctgctctga	3	17	-2.75771	0.181104	2.74179	18.601	not.Changed
chr4_14658_mature	chr4_14658	ctatggactgtacagtc	6	16	-1.67292	0.521672	5.48358	17.5068	not.Changed
chr4_14896_mature@@hsa-miR-511	chr4_14896	cgggcttagttgctctgcaggat	71	165	-1.47612	0.694524	64.889	180.539	not.Changed
chr4_14901_mature@@bta-miR-2458	chr4_14901	ttttaggattggaaagagctcag	43	81	-1.17307	0.751005	39.299	88.6283	not.Changed
chr4_15011_mature	chr4_15011	tttatcctgtttgggactct	347	434	-0.582435	0.933691	317.133	474.873	not.Changed
chr4_15015_mature	chr4_15015	tatcctgtttgggactc	23	38	-0.983717	0.753134	21.0204	41.5787	not.Changed
chr4_15041_mature	chr4_15041	tgcggacttttctctag	4	9	-1.42714	0.608538	3.65572	9.84759	not.Changed
chr4_15054_mature	chr4_15054	tataaaggatgattgaa	135	201	-0.833876	0.879649	123.38	219.929	not.Changed
chr4_15056_mature	chr4_15056	tattggattcatgagatt	6	15	-1.57987	0.553735	5.48358	16.4126	not.Changed
chr4_15202_mature@@bta-miR-1777b	chr4_15202	ccggactgggggcgggg	7	30	-2.35741	0.230101	6.39751	32.8253	not.Changed
chr4_15204_mature@@bta-miR-502a	chr4_15204	aatgcatctgggcaagg	39	9	1.85473	0.447204	35.6432	9.84759	not.Changed
chr4_15258_mature	chr4_15258	ctggttgggaaagtataac	16	41	-1.61658	0.539679	14.6229	44.8612	not.Changed
chr4_15369_mature	chr4_15369	tgtattgatagtcctgtagaaatt	9	30	-1.99534	0.371232	8.22536	32.8253	not.Changed
chr4_15416_mature@@ssc-miR-29a	chr4_15416	tagcaccatctgaaatcgg	1228	537	0.933614	0.932696	1122.31	587.573	not.Changed
chr4_15418_mature@@ssc-miR-29b	chr4_15418	tagcaccatttgaaatcagtg	30	8	1.64608	0.531018	27.4179	8.75341	not.Changed
chr4_15453_mature@@bta-miR-2326	chr4_15453	cccttcctctggctctgtaggcat	6	14	-1.4804	0.585082	5.48358	15.3185	not.Changed
chr4_15634_mature	chr4_15634	catcacactgttagaaactca	1	18	-4.41465	0.0226371	0.913929	19.6952	Down
chr4_15646_mature	chr4_15646	tagtggatcagtcgtgtctgact	2	13	-2.95327	0.182911	1.82786	14.2243	not.Changed
chr5_15670_mature@@ssc-miR-340	chr5_15670	ttataaagcaatgagactga	367	154	0.993116	0.876384	335.412	168.503	not.Changed
chr5_15670_star@@bta-miR-340	chr5_15670	ccgtctcagttactttatagc	64	26	1.03961	0.760063	58.4915	28.4486	not.Changed
chr5_15801_mature@@ssc-miR-23a	chr5_15801	atcacattgccagggatttcc	779	327	0.992622	0.910502	711.951	357.796	not.Changed
chr5_15803_mature@@ssc-miR-27b-3p	chr5_15803	ttcacagtggctaagtt	16647	5988	1.21542	0.969809	15214.2	6551.93	not.Changed
chr5_15803_star@@bta-miR-27a-5p	chr5_15803	gcttagctgcttgtgagc	16	5	1.41673	0.606581	14.6229	5.47088	not.Changed
chr5_15805_mature@@ssc-miR-24-3p	chr5_15805	tggctcagttcagcaggaa	2551	1094	0.961753	0.950217	2331.43	1197.03	not.Changed
chr5_15805_star@@ssc-miR-24-1-5p	chr5_15805	gcctactgagctgaaacacag	65	30	0.85559	0.800503	59.4054	32.8253	not.Changed
chr5_15806_mature@@ssc-miR-24-3p	chr5_15806	tggctcagttcagcaggaa	2551	1094	0.961753	0.950217	2331.43	1197.03	not.Changed
chr5_15812_mature	chr5_15812	tctgcatccgaggactcaacc	113	26	1.85968	0.47397	103.274	28.4486	not.Changed
chr5_15857_mature@@hsa-miR-3924	chr5_15857	tgtgactgctagaaccgctc	30	10	1.32448	0.640198	27.4179	10.9418	not.Changed
chr5_15893_mature	chr5_15893	ctctgcccgctctctgtcttac	9	8	-0.0896603	0.773729	8.22536	8.75341	not.Changed
chr5_15919_mature@@ssc-miR-140-3p	chr5_15919	catctagtgtcttcgtagaaccac	2	8	-2.25347	0.422779	1.82786	8.75341	not.Changed
chr5_15920_mature@@ssc-miR-140-3p	chr5_15920	catctagtgtcttcgtagaaccac	2	8	-2.25347	0.422779	1.82786	8.75341	not.Changed
chr5_15926_mature	chr5_15926	ctggggatcgaagctgtgtc	29	62	-1.35557	0.670343	26.504	67.8389	not.Changed
chr5_15957_mature	chr5_15957	ctggactgggagaaacacaag	8364	14388	-1.04229	0.977634	7644.1	15743	not.Changed
chr5_15968_mature	chr5_15968	catagtattcagtttcaggggat	4	20	-2.57834	0.203232	3.65572	21.8835	not.Changed
chr5_16056_mature@@bta-miR-1271	chr5_16056	cttggcacctagtaagtact	659	282	0.96487	0.907186	602.279	308.558	not.Changed
chr5_16062_mature@@bta-miR-2442	chr5_16062	caggggctgtggggaaga	8	17	-1.34596	0.623238	7.31143	18.601	not.Changed
chr5_16088_mature	chr5_16088	tctcttctctgtgtaact	21	28	-0.674448	0.793014	19.1925	30.6369	not.Changed
chr5_16102_mature	chr5_16102	acttggatgggagaccgc	8223	4004	0.778531	0.977725	7515.24	4381.08	not.Changed
chr5_16277_mature@@ssc-miR-143-3p	chr5_16277	tgagatgaagcactgtag	2835438	1179567	1.00562	0.998317	2.59139e+06	1.29065e+06	not.Changed
chr5_16277_star@@ssc-miR-143-5p	chr5_16277	tgcagtgctgcatctctg	108	62	0.540934	0.872918	98.7044	67.8389	not.Changed
chr5_16279_mature@@ssc-miR-145-3p	chr5_16279	attcctggaaatactgttc	1752	629	1.21817	0.91269	1601.2	688.237	not.Changed
chr5_16279_star@@ssc-miR-145-5p	chr5_16279	tccagttttcccaggaatc	1193	312	1.67526	0.776234	1090.32	341.383	not.Changed
chr5_16287_mature@@ssc-miR-378	chr5_16287	actggacttggagtcagaagg	14231	2692	2.14259	0.787732	13006.1	2945.52	not.Changed
chr5_16287_star@@hsa-miR-378a-5p	chr5_16287	ctcctgactccaggtcctgtg	110	19	2.27319	0.264197	100.532	20.7894	not.Changed
chr5_16303_mature@@hsa-miR-4783-5p	chr5_16303	cttggtgggagctgggct	20	19	-0.185595	0.816664	18.2786	20.7894	not.Changed
chr5_16345_mature	chr5_16345	tagggctggctcttaaag	1065	352	1.33749	0.868284	973.335	385.15	not.Changed
chr5_16345_star	chr5_16345	tgggagagctgtcctaa	118	90	0.131086	0.902131	107.844	98.4759	not.Changed
chr5_16383_mature@@ssc-miR-146b	chr5_16383	tgagaactgaattccatagg	2938	1134	1.11372	0.94164	2685.12	1240.8	not.Changed
chr5_16384_mature@@ssc-miR-146b	chr5_16384	tgagaactgaattccatagg	2938	1134	1.11372	0.94164	2685.12	1240.8	not.Changed
chr5_16448_mature	chr5_16448	tatttagggcttagaatattca	2	18	-3.42248	0.0733091	1.82786	19.6952	not.Changed
chr5_16529_mature@@hsa-miR-1304-3p	chr5_16529	tggactgtagcctctgtcc	344	709	-1.30304	0.860716	314.392	775.771	not.Changed
chr5_16645_mature@@ssc-miR-1224	chr5_16645	ctccaaggagagaggggt	1	10	-3.56724	0.142566	0.913929	10.9418	not.Changed
chr5_16645_star@@hsa-miR-513c-5p	chr5_16645	gtctggaattctcaaggaga	11	42	-2.19146	0.274696	10.0532	45.9554	not.Changed
chr5_16740_mature	chr5_16740	cattctgccctcgtctctctggct	32	95	-1.82919	0.469159	29.2457	103.947	not.Changed
chr5_16795_mature@@ssc-miR-181d-5p	chr5_16795	aacattcattgttgtcggtg	278	79	1.55536	0.698658	254.072	86.4399	not.Changed
chr5_16797_mature@@ssc-miR-181c	chr5_16797	aacattcaacctgtcggtg	550	283	0.698921	0.926714	502.661	309.652	not.Changed
chr5_16797_star@@hsa-miR-181c-3p	chr5_16797	atcgaccgttgagtggac	28	19	0.299606	0.82078	25.59	20.7894	not.Changed
chr5_16830_mature	chr5_16830	ctgcctggacccctgctcac	12	3	1.73724	0.534851	10.9672	3.28253	not.Changed
chr5_16837_mature@@ssc-miR-199a-5p	chr5_16837	cccagtgttcagactacctgtt	1908	719	1.1483	0.924827	1743.78	786.713	not.Changed
chr5_16837_star@@ssc-miR-199a-3p	chr5_16837	acagtagtctgcacattggtt	892	428	0.799729	0.934181	815.225	468.308	not.Changed
chr5_16840_mature	chr5_16840	caccagggtgggggccgggccggg	6	4	0.324608	0.742729	5.48358	4.37671	not.Changed
chr5_16861_mature	chr5_16861	cgggacaggggaagctt	3	7	-1.47871	0.606276	2.74179	7.65924	not.Changed
chr5_16877_mature@@ssc-miR-7	chr5_16877	tggaagactagtgatttt	48	30	0.41827	0.841465	43.8686	32.8253	not.Changed
chr5_16878_mature@@ssc-miR-7	chr5_16878	tggaagactagtgatttt	48	30	0.41827	0.841465	43.8686	32.8253	not.Changed
chr5_16883_mature@@bta-miR-2330-5p	chr5_16883	ctgtgaggactggattggtatgcc	6	15	-1.57987	0.553735	5.48358	16.4126	not.Changed
chr5_16884_mature@@bta-miR-2330-5p	chr5_16884	ctgtgaggactggattggtatgcc	6	15	-1.57987	0.553735	5.48358	16.4126	not.Changed
chr5_16961_mature	chr5_16961	tatcctgtttgggactct	130	179	-0.721091	0.888209	118.811	195.858	not.Changed
chr5_17125_mature@@hsa-miR-4690-5p	chr5_17125	caaaaagcgaaagcgaggctgggg	2	9	-2.42321	0.363918	1.82786	9.84759	not.Changed
chr5_17168_mature@@ssc-miR-874	chr5_17168	ctgccctggcccgagggaccga	336	142	0.982833	0.873505	307.08	155.373	not.Changed
chr5_17222_mature	chr5_17222	ctgggctggaagaaagacaag	370	643	-1.05696	0.901583	338.154	703.555	not.Changed
chr5_17222_star	chr5_17222	ttatttaacttctatgcagagt	6	20	-1.99469	0.394286	5.48358	21.8835	not.Changed
chr5_17294_mature	chr5_17294	cgtgaactctgcagtcc	39	61	-0.904838	0.799322	35.6432	66.7448	not.Changed
chr5_17328_mature@@ssc-miR-708-3p	chr5_17328	agactgtgagcttctag	19	2	2.98249	0.172014	17.3647	2.18835	not.Changed
chr5_17441_mature	chr5_17441	tttagttgggctttagg	7	12	-1.03614	0.691251	6.39751	13.1301	not.Changed
chr5_17445_mature@@ssc-miR-9	chr5_17445	tctttggttatctagctgt	52	20	1.11847	0.726875	47.5243	21.8835	not.Changed
chr5_17487_mature	chr5_17487	tttaggactggaagtagctcaa	53	103	-1.2181	0.754068	48.4383	112.7	not.Changed
chr6_17612_mature	chr6_17612	catggatcttggggtactt	702	917	-0.645134	0.950171	641.578	1003.36	not.Changed
chr6_17612_star	chr6_17612	atcaccccaggggagtcagt	7	11	-0.910712	0.711283	6.39751	12.0359	not.Changed
chr6_17627_mature@@bta-miR-2917	chr6_17627	ctgacatggatcttggg	44	78	-1.08547	0.77314	40.2129	85.3458	not.Changed
chr6_17642_mature	chr6_17642	ccctgactcctctgttc	15	17	-0.439987	0.79272	13.7089	18.601	not.Changed
chr6_17642_star	chr6_17642	aatattggagtgggttg	7	7	-0.25932	0.7606	6.39751	7.65924	not.Changed
chr6_17711_mature	chr6_17711	caggatttgtaatggctcaa	11	17	-0.887063	0.731758	10.0532	18.601	not.Changed
chr6_17762_mature	chr6_17762	tccctgtagtctagtggtt	431	28	3.68406	0.00809934	393.904	30.6369	Up
chr6_17770_mature@@bta-miR-2473	chr6_17770	caattggcagagctctag	2	9	-2.42321	0.363918	1.82786	9.84759	not.Changed
chr6_17821_mature	chr6_17821	caagcactctgaactga	1	11	-3.70462	0.111691	0.913929	12.0359	not.Changed
chr6_17873_mature	chr6_17873	ttttaggatttgtgatagctcaa	33	83	-1.59002	0.587437	30.1597	90.8166	not.Changed
chr6_17873_star	chr6_17873	tgagttttccaaatttgctggtat	2	9	-2.42321	0.363918	1.82786	9.84759	not.Changed
chr6_17960_mature@@ssc-miR-218	chr6_17960	ttgtgcttgatctaacc	295	116	1.08684	0.847412	269.609	126.924	not.Changed
chr6_17960_star@@hsa-miR-218-1-3p	chr6_17960	gttccgtcaagcaccat	75	51	0.296654	0.873986	68.5447	55.803	not.Changed
chr6_17969_mature	chr6_17969	ttgactcgggctgatactgcctt	14	42	-1.84384	0.434123	12.795	45.9554	not.Changed
chr6_18065_mature@@bta-miR-223	chr6_18065	catgtcagtttggactgg	12	24	-1.25893	0.656417	10.9672	26.2602	not.Changed
chr6_18092_mature	chr6_18092	caagtgaggagaactctggc	6	10	-0.995346	0.694495	5.48358	10.9418	not.Changed
chr6_18186_mature	chr6_18186	ctagtctggaactgtctga	4	7	-1.06499	0.678292	3.65572	7.65924	not.Changed
chr6_18203_mature	chr6_18203	tgttaaaagacatttgaa	5	6	-0.521768	0.737235	4.56965	6.56506	not.Changed
chr6_18222_mature@@ssc-miR-10b	chr6_18222	accctgtagaactgaaaa	629	242	1.11833	0.882824	574.862	264.791	not.Changed
chr6_18222_star	chr6_18222	tttcattatagggga	21	22	-0.326653	0.816429	19.1925	24.0719	not.Changed
chr6_18238_mature	chr6_18238	attatttgttgcttctc	4	8	-1.2574	0.645398	3.65572	8.75341	not.Changed
chr6_18262_mature	chr6_18262	cattggaaatgactctg	126	166	-0.657405	0.891605	115.155	181.633	not.Changed
chr6_18368_mature@@hsa-miR-4437	chr6_18368	ttttctcagggtacatgcccagta	11	14	-0.607121	0.764787	10.0532	15.3185	not.Changed
chr6_18429_mature	chr6_18429	tgttgatttaagggctcctagc	8	11	-0.718349	0.739784	7.31143	12.0359	not.Changed
chr6_18437_mature	chr6_18437	agtggacctgtagtgacc	9	9	-0.259402	0.772554	8.22536	9.84759	not.Changed
chr6_18454_mature@@bta-miR-2439-3p	chr6_18454	ctacctgtctgtagttt	0	13	-10.4752	0.00953609	0	14.2243	Down
chr6_18471_mature	chr6_18471	gccagtcggtctgggag	3	18	-2.84013	0.156212	2.74179	19.6952	not.Changed
chr6_18545_star	chr6_18545	tgtggctgccct	9	22	-1.54804	0.558842	8.22536	24.0719	not.Changed
chr6_18632_mature@@ssc-miR-455-3p	chr6_18632	ctttgtgaccccatggactgtgc	578	1175	-1.28319	0.891305	528.251	1285.66	not.Changed
chr6_18666_mature	chr6_18666	taaatggactataatctataa	7	12	-1.03614	0.691251	6.39751	13.1301	not.Changed
chr6_18671_mature	chr6_18671	tatagggactgcaggagag	5	124	-4.88891	0.000157554	4.56965	135.678	Down
chr6_18743_mature	chr6_18743	tccctggtctagtggtt	300	38	2.72091	0.119303	274.179	41.5787	not.Changed
chr6_18746_mature	chr6_18746	cttcatatctgacctgtagagt	11	40	-2.12108	0.306395	10.0532	43.7671	not.Changed
chr6_18816_mature	chr6_18816	caggatttgaaagaactcaa	600	1395	-1.4769	0.856857	548.358	1526.38	not.Changed
chr6_18816_star	chr6_18816	tgagtttccaaatttgctgg	7	7	-0.25932	0.7606	6.39751	7.65924	not.Changed
chr6_18825_mature	chr6_18825	caggatttgaaagagctcaa	1297	2915	-1.428	0.905181	1185.37	3189.52	not.Changed
chr6_18911_mature@@ssc-miR-193a-3p	chr6_18911	ccagtaggactttgtagg	62	111	-1.09977	0.793103	56.6636	121.454	not.Changed
chr6_18911_star	chr6_18911	ctgctgctgctgctgct	20	34	-1.02482	0.736932	18.2786	37.202	not.Changed
chr6_18921_mature@@bta-miR-495	chr6_18921	accatgtttgactgactgt	1174	847	0.211305	0.964727	1072.95	926.767	not.Changed
chr6_19028_mature@@ssc-let-7e	chr6_19028	aatggactatacaaccc	5	9	-1.106	0.673318	4.56965	9.84759	not.Changed
chr6_19045_mature	chr6_19045	tatcctgtttgggactct	344	462	-0.685158	0.928728	314.392	505.51	not.Changed
chr6_19098_star	chr6_19098	tctggttctgttgcagtctca	9	11	-0.548643	0.75969	8.22536	12.0359	not.Changed
chr6_19125_mature	chr6_19125	cagcggcatcttcggag	17	1	3.81557	0.0875943	15.5368	1.09418	not.Changed
chr6_19210_mature@@ssc-miR-143-3p	chr6_19210	tgagataaagcactgtag	9993	4732	0.818776	0.978702	9132.9	5177.64	not.Changed
chr6_19227_mature	chr6_19227	catgtatctttttgaatt	7	8	-0.45173	0.754125	6.39751	8.75341	not.Changed
chr6_19248_mature	chr6_19248	ctggactcaggagttct	12	47	-2.22828	0.255788	10.9672	51.4263	not.Changed
chr6_19319_mature	chr6_19319	tggactggctcctctgttc	5	14	-1.74291	0.505176	4.56965	15.3185	not.Changed
chr6_19341_mature	chr6_19341	gttggcaaggatgtgtagaa	9	7	0.10275	0.769976	8.22536	7.65924	not.Changed
chr6_19417_mature@@ssc-miR-378	chr6_19417	actggacttggaatcagaa	88	16	2.1991	0.294079	80.4258	17.5068	not.Changed
chr6_19420_star	chr6_19420	cttaaccactggactgccaggg	0	14	-10.582	0.00720574	0	15.3185	Down
chr6_19446_mature	chr6_19446	taatgttaattgcaggac	1937	546	1.56714	0.847288	1770.28	597.42	not.Changed
chr6_19487_mature	chr6_19487	tggactgtaggcttctctgtcc	72	156	-1.37503	0.731019	65.8029	170.692	not.Changed
chr6_19552_mature	chr6_19552	attctgtagaactttct	134	334	-1.57723	0.710795	122.467	365.455	not.Changed
chr6_19563_mature	chr6_19563	cctggactggaatctgga	4	10	-1.579	0.568831	3.65572	10.9418	not.Changed
chr6_19564_mature	chr6_19564	cctggactggaatctgga	4	10	-1.579	0.568831	3.65572	10.9418	not.Changed
chr6_19578_mature@@bta-miR-2285f	chr6_19578	aaaacctgaatgaactt	13	2	2.43538	0.349629	11.8811	2.18835	not.Changed
chr6_19580_mature@@ssc-miR-95	chr6_19580	ttcaacgggtatttattgag	8	2	1.7357	0.563068	7.31143	2.18835	not.Changed
chr7_19725_mature	chr7_19725	cttaatttcattttgact	3	7	-1.47871	0.606276	2.74179	7.65924	not.Changed
chr7_19739_mature	chr7_19739	ttagatgcttatcatgttt	29	62	-1.35557	0.670343	26.504	67.8389	not.Changed
chr7_19740_mature	chr7_19740	ttagatgcttatcatgttt	29	62	-1.35557	0.670343	26.504	67.8389	not.Changed
chr7_19864_mature	chr7_19864	cccagggatgtagctccta	10	2	2.05724	0.474911	9.13929	2.18835	not.Changed
chr7_20164_mature@@ssc-miR-628	chr7_20164	atgctgacatatttactagag	26	4	2.43806	0.258497	23.7622	4.37671	not.Changed
chr7_20224_star	chr7_20224	gcaagaatactggaatgggttgcca	10	9	-0.107574	0.779138	9.13929	9.84759	not.Changed
chr7_20378_mature@@bta-miR-2284x	chr7_20378	tgaaaagttccttcgggt	199	79	1.07307	0.826168	181.872	86.4399	not.Changed
chr7_20401_mature	chr7_20401	aattgcagaattcagtga	8	3	1.15293	0.664593	7.31143	3.28253	not.Changed
chr7_20501_mature@@bta-miR-656	chr7_20501	catagactgtataatcc	72	160	-1.41156	0.71885	65.8029	175.068	not.Changed
chr7_20530_mature@@hsa-miR-4753-5p	chr7_20530	tggggctgtgttctcttcc	10	10	-0.259431	0.77786	9.13929	10.9418	not.Changed
chr7_20570_mature	chr7_20570	tgccttgggtttaactg	9	7	0.10275	0.769976	8.22536	7.65924	not.Changed
chr7_20643_mature@@bta-miR-2284x	chr7_20643	tgaaaagttcgttcggg	226	91	1.05262	0.838402	206.548	99.5701	not.Changed
chr7_20643_star@@bta-miR-2284m	chr7_20643	acgaacaaacttttcgg	50	12	1.79842	0.4722	45.6965	13.1301	not.Changed
chr7_20667_mature@@hsa-miR-127-5p	chr7_20667	tgtgtactctgagcttc	4	7	-1.06499	0.678292	3.65572	7.65924	not.Changed
chr7_20719_mature	chr7_20719	ctcactactgcacttgactagt	1276	431	1.30616	0.88414	1166.17	471.59	not.Changed
chr7_20724_mature	chr7_20724	cgtggttggatgccgaatt	8	16	-1.25854	0.646558	7.31143	17.5068	not.Changed
chr7_20760_mature@@bta-miR-433	chr7_20760	gactgggctcctctgtcc	176	296	-1.00967	0.872147	160.852	323.876	not.Changed
chr7_20766_mature	chr7_20766	catcaggtgggactgtgtgtta	8	26	-1.95867	0.392855	7.31143	28.4486	not.Changed
chr7_20828_mature@@ssc-miR-22-3p	chr7_20828	aagctgccagttgagaa	28	0	11.3219	0.00207048	25.59	0	Up
chr7_21061_mature@@hsa-miR-4468	chr7_21061	aaggatgagattgtaga	4	8	-1.2574	0.645398	3.65572	8.75341	not.Changed
chr7_21095_mature@@ssc-miR-190a	chr7_21095	tgatatgtttgatatattag	32	31	-0.213819	0.842574	29.2457	33.9195	not.Changed
chr7_21145_mature@@ssc-miR-455-3p	chr7_21145	catggactgctctcctc	2	24	-3.83733	0.026292	1.82786	26.2602	Down
chr7_21146_mature@@ssc-miR-455-3p	chr7_21146	catggactgctctcctc	2	24	-3.83733	0.026292	1.82786	26.2602	Down
chr7_21207_mature@@bta-miR-670	chr7_21207	tgtatgtatactcagga	4	7	-1.06499	0.678292	3.65572	7.65924	not.Changed
chr7_21245_mature@@ssc-miR-769-5p	chr7_21245	ctgggggctgggttctgtgcctg	9	13	-0.789467	0.736611	8.22536	14.2243	not.Changed
chr7_21262_mature	chr7_21262	taacatgtttgtaggtgt	2	8	-2.25347	0.422779	1.82786	8.75341	not.Changed
chr7_21317_mature@@ssc-miR-455-3p	chr7_21317	ccccatggactgtagtcc	149	320	-1.36239	0.791341	136.175	350.136	not.Changed
chr7_21317_star	chr7_21317	ggctctgtccatggaat	18	32	-1.0893	0.717238	16.4507	35.0136	not.Changed
chr7_21334_mature@@bta-miR-26b	chr7_21334	ttccagtaattcaggata	25	6	1.79764	0.479132	22.8482	6.56506	not.Changed
chr7_21408_mature	chr7_21408	cgggagacgcagaagct	5	9	-1.106	0.673318	4.56965	9.84759	not.Changed
chr7_21422_mature	chr7_21422	ttagaggtcagaggacaggag	5	15	-1.84238	0.468545	4.56965	16.4126	not.Changed
chr7_21546_mature	chr7_21546	tttgtcttttcagggac	5	7	-0.743846	0.720956	4.56965	7.65924	not.Changed
chr7_21562_mature	chr7_21562	cattggcaaggactctg	190	725	-2.19161	0.414537	173.647	793.278	not.Changed
chr7_21562_star	chr7_21562	ggaaggactgatgctaaagc	17	16	-0.172124	0.807669	15.5368	17.5068	not.Changed
chr7_21578_mature@@bta-miR-200c	chr7_21578	taatgatggaatgtagagag	14	11	0.0881613	0.793307	12.795	12.0359	not.Changed
chr7_21579_mature	chr7_21579	caggattggaaataactcaa	47	118	-1.58752	0.614718	42.9547	129.113	not.Changed
chr7_21579_star	chr7_21579	agctttgtttgtagtgatattttgg	22	35	-0.929202	0.760522	20.1064	38.2962	not.Changed
chr7_21583_mature@@ssc-miR-335	chr7_21583	ctttgctcttgaacttctagcct	1	11	-3.70462	0.111691	0.913929	12.0359	not.Changed
chr8_21662_mature	chr8_21662	tatttgcaggactgttcttaac	7	25	-2.09447	0.340512	6.39751	27.3544	not.Changed
chr8_21663_mature	chr8_21663	tgtctgattccttgtgaacc	5	9	-1.106	0.673318	4.56965	9.84759	not.Changed
chr8_21667_mature@@hsa-miR-4302	chr8_21667	cttgtggctcagctggtaa	2	12	-2.83788	0.219112	1.82786	13.1301	not.Changed
chr8_21742_mature@@ssc-miR-199a-5p	chr8_21742	tgaacactggggtacgtg	2	15	-3.15959	0.126713	1.82786	16.4126	not.Changed
chr8_21766_mature@@bta-miR-1814a	chr8_21766	tttttggtttgttagaat	0	10	-10.0969	0.0239055	0	10.9418	Down
chr8_21800_mature	chr8_21800	catcggaaaagactctg	19	37	-1.22074	0.687024	17.3647	40.4845	not.Changed
chr8_21800_star	chr8_21800	agaggatgagatgg	5	5	-0.259172	0.746444	4.56965	5.47088	not.Changed
chr8_21931_mature	chr8_21931	tctgccacttattcact	8	8	-0.259366	0.76682	7.31143	8.75341	not.Changed
chr8_21987_mature	chr8_21987	catggactgtatgttcc	4	11	-1.71638	0.52734	3.65572	12.0359	not.Changed
chr8_21988_mature	chr8_21988	catggactgtatgttcc	4	11	-1.71638	0.52734	3.65572	12.0359	not.Changed
chr8_22101_mature	chr8_22101	taggaggtctggctgag	16	61	-2.18966	0.26808	14.6229	66.7448	not.Changed
chr8_22139_mature	chr8_22139	ctggattgggagaaacacaag	102	148	-0.796653	0.869345	93.2208	161.938	not.Changed
chr8_22139_star	chr8_22139	ttatttaacttatattcaga	17	39	-1.45704	0.605387	15.5368	42.6729	not.Changed
chr8_22316_star	chr8_22316	tgccggactcctctgcctct	49	62	-0.599068	0.848349	44.7825	67.8389	not.Changed
chr8_22446_mature	chr8_22446	cgcggactgtacagtcc	167	411	-1.55892	0.737316	152.626	449.707	not.Changed
chr8_22525_mature@@hsa-miR-378b	chr8_22525	actggacttggaggcagaagg	5631	1068	2.13878	0.70331	5146.34	1168.58	not.Changed
chr8_22526_mature@@hsa-miR-378b	chr8_22526	actggacttggaggcagaagg	5633	1068	2.13929	0.703064	5148.16	1168.58	not.Changed
chr8_22566_mature@@hsa-miR-520a-3p	chr8_22566	ctttggactgtagcttgcc	109	230	-1.33691	0.774936	99.6183	251.661	not.Changed
chr8_22811_mature	chr8_22811	catttcctggattgtgacttat	5	15	-1.84238	0.468545	4.56965	16.4126	not.Changed
chr8_22907_mature	chr8_22907	gatagttggatatgtgagt	18	51	-1.76157	0.477488	16.4507	55.803	not.Changed
chr8_22908_mature	chr8_22908	gatagttggatatgtgagt	18	51	-1.76157	0.477488	16.4507	55.803	not.Changed
chr8_22954_mature	chr8_22954	tatagacttgtaggactaaacaac	30	62	-1.30668	0.688516	27.4179	67.8389	not.Changed
chr9_23112_mature@@ssc-miR-30a-5p	chr9_23112	tgtaaacatcctcgactgg	95622	31864	1.32572	0.984326	87391.8	34864.8	not.Changed
chr9_23112_star@@ssc-miR-30a-3p	chr9_23112	cagtcggatgtttgcag	4087	1108	1.62339	0.876314	3735.23	1212.35	not.Changed
chr9_23114_mature@@bta-miR-30f	chr9_23114	tgtaaacaccctacactctcag	2581	976	1.14328	0.935077	2358.85	1067.92	not.Changed
chr9_23114_star@@ssc-miR-30c-3p	chr9_23114	tgggaggaggctgtttactc	105	22	1.99467	0.399399	95.9626	24.0719	not.Changed
chr9_23118_mature	chr9_23118	tttatcctgtttgggactct	362	475	-0.651613	0.931996	330.842	519.734	not.Changed
chr9_23180_mature@@hsa-miR-5692a	chr9_23180	cactgtagtattattgc	5	11	-1.39524	0.611654	4.56965	12.0359	not.Changed
chr9_23180_star@@ssc-miR-455-3p	chr9_23180	caggctgcagtccatga	75	218	-1.79891	0.552042	68.5447	238.53	not.Changed
chr9_23235_mature@@ssc-miR-151-5p	chr9_23235	tcgaggagctcacagtct	24072	9585	1.06881	0.980199	22000.1	10487.7	not.Changed
chr9_23278_mature@@ssc-miR-30d	chr9_23278	tgtaaacatccccgactggaag	72706	25026	1.27896	0.983548	66448.1	27382.9	not.Changed
chr9_23278_star@@hsa-miR-30d-3p	chr9_23278	tttcagtcagatgtttgctg	85	32	1.14947	0.749858	77.684	35.0136	not.Changed
chr9_23280_mature@@ssc-miR-30b-5p	chr9_23280	tgtaaacatcctacactcag	1113	410	1.18105	0.899332	1017.2	448.612	not.Changed
chr9_23351_mature@@bta-miR-2388-5p	chr9_23351	cagactggctcctctgtgc	8	41	-2.61559	0.132715	7.31143	44.8612	not.Changed
chr9_23351_star@@ssc-miR-219	chr9_23351	cacagttgagtctgactcttt	6	6	-0.259258	0.753831	5.48358	6.56506	not.Changed
chr9_23413_mature	chr9_23413	tgcaaaggttggggttgtaga	29	33	-0.445959	0.829374	26.504	36.1078	not.Changed
chr9_23418_mature@@bta-miR-1839	chr9_23418	aaatcaggtcttgttct	2	9	-2.42321	0.363918	1.82786	9.84759	not.Changed
chr9_23642_mature	chr9_23642	tgtgtctgacttaagag	7	11	-0.910712	0.711283	6.39751	12.0359	not.Changed
chr9_23820_mature@@ssc-miR-151-3p	chr9_23820	ctagactaaagctccttga	354	107	1.46637	0.754546	323.531	117.077	not.Changed
chr9_23850_mature	chr9_23850	ttaagaggaggactgaag	5	5	-0.259172	0.746444	4.56965	5.47088	not.Changed
chr9_24069_mature@@ssc-miR-1839-5p	chr9_24069	aaggtagatagaacaggt	434	124	1.54759	0.7407	396.645	135.678	not.Changed
chr9_24121_mature@@hsa-miR-3614-5p	chr9_24121	gcagttatctgaaggctg	0	10	-10.0969	0.0239055	0	10.9418	Down
chr9_24126_mature	chr9_24126	actgggggattgaactcat	4	18	-2.42641	0.258597	3.65572	19.6952	not.Changed
chr9_24127_mature	chr9_24127	tgtttggttctttgtgacccc	18	2	2.90453	0.194353	16.4507	2.18835	not.Changed
chr9_24196_mature	chr9_24196	tgtaggataaattgtgagga	6	11	-1.13273	0.670434	5.48358	12.0359	not.Changed
chr9_24246_mature@@bta-miR-105a	chr9_24246	tgtaggactcctgtggtttcc	6	4	0.324608	0.742729	5.48358	4.37671	not.Changed
chr9_24275_mature	chr9_24275	cagtgtaggaaatgcct	3	16	-2.6703	0.209628	2.74179	17.5068	not.Changed
chr9_24282_mature	chr9_24282	cactgtcgcctctgtcc	10	55	-2.71778	0.0962888	9.13929	60.1797	not.Changed
chr9_24316_mature	chr9_24316	ggactagttaactgtggatctt	3	15	-2.57725	0.242032	2.74179	16.4126	not.Changed
chr9_24352_mature@@hsa-miR-4699-3p	chr9_24352	tgtctgactctgcaatccc	40	95	-1.50736	0.636292	36.5572	103.947	not.Changed
chr9_24352_star	chr9_24352	gaattctccaggcaag	6	8	-0.673747	0.73306	5.48358	8.75341	not.Changed
chr9_24445_mature@@bta-miR-2466-5p	chr9_24445	caccggactcctctgtct	28	36	-0.622064	0.814669	25.59	39.3904	not.Changed
chr9_24445_star	chr9_24445	ggcaagaattctggagtgg	21	23	-0.390757	0.813916	19.1925	25.1661	not.Changed
chr9_24645_mature	chr9_24645	gtgtgtctccttcaatt	7	7	-0.25932	0.7606	6.39751	7.65924	not.Changed
chr9_24717_mature	chr9_24717	catggactagacagtct	7	54	-3.20521	0.0319808	6.39751	59.0855	Down
chr9_24719_mature@@ssc-miR-28-3p	chr9_24719	agattgagagctcctgg	29	14	0.790538	0.76503	26.504	15.3185	not.Changed
chrm_46255_mature@@hsa-miR-4748	chrm_46255	ttgtctactgagaatcctccccag	10	12	-0.522246	0.766557	9.13929	13.1301	not.Changed
chrx_46313_mature@@hsa-miR-124-5p	chrx_46313	ctgggctgtgaacacac	57	92	-0.950229	0.815599	52.094	100.664	not.Changed
chrx_46323_mature@@hsa-miR-103a-2-5p	chrx_46323	ccccacggactttacagtgc	172	469	-1.70681	0.679066	157.196	513.169	not.Changed
chrx_46323_star@@bta-miR-6120-5p	chrx_46323	aacatgtgaaagtgcaagt	85	160	-1.17212	0.798772	77.684	175.068	not.Changed
chrx_46343_mature	chrx_46343	accccgtggactgtagc	45	166	-2.14261	0.320195	41.1268	181.633	not.Changed
chrx_46343_star	chrx_46343	tttagtctctcagtc	6	13	-1.37355	0.615276	5.48358	14.2243	not.Changed
chrx_46405_mature@@ssc-miR-186	chrx_46405	aagaattctccttttggg	154	61	1.07624	0.808908	140.745	66.7448	not.Changed
chrx_46405_star@@bta-miR-2448-3p	chrx_46405	ttgtggttgattcttc	37	7	2.14095	0.332631	33.8154	7.65924	not.Changed
chrx_46412_mature@@hsa-miR-618	chrx_46412	caatgaaggacaagtagatg	12	23	-1.19755	0.672702	10.9672	25.1661	not.Changed
chrx_46424_mature	chrx_46424	ctagactgtagttactg	4	12	-1.84181	0.48508	3.65572	13.1301	not.Changed
chrx_46458_mature	chrx_46458	ctgggctggttgactcaca	66	130	-1.23753	0.764792	60.3193	142.243	not.Changed
chrx_46503_mature	chrx_46503	ggccaactagtagatcttaggaca	61	140	-1.45807	0.68874	55.7497	153.185	not.Changed
chrx_46535_mature@@hsa-miR-5009-3p	chrx_46535	gattttggactttagagttg	7	4	0.546625	0.733285	6.39751	4.37671	not.Changed
chrx_46635_mature@@ssc-miR-145-5p	chrx_46635	gtccagttttcccagga	24	10	1.00268	0.714883	21.9343	10.9418	not.Changed
chrx_46659_mature@@bta-miR-223	chrx_46659	tgtcagtttgtcaaatac	73	14	2.12205	0.327443	66.7168	15.3185	not.Changed
chrx_46659_star@@hsa-miR-223-5p	chrx_46659	tatttgacaagctgagtt	19	0	10.7628	0.00874855	17.3647	0	Up
chrx_46689_mature@@ssc-miR-98	chrx_46689	tgaggtagtaagttgta	17	11	0.36807	0.787907	15.5368	12.0359	not.Changed
chrx_46814_mature	chrx_46814	tttatcctgtttgggactct	261	303	-0.474942	0.928682	238.536	331.535	not.Changed
chrx_46854_mature@@ssc-miR-374a-5p	chrx_46854	ataatacaacctgataagt	66	35	0.655283	0.833224	60.3193	38.2962	not.Changed
chrx_46854_star@@ssc-miR-374b-5p	chrx_46854	cttagcaggttgtattata	233	88	1.14498	0.819861	212.946	96.2875	not.Changed
chrx_46855_mature@@ssc-miR-374a-5p	chrx_46855	cttatcaggttgtattataat	661	207	1.41529	0.818875	604.107	226.495	not.Changed
chrx_46855_star@@ssc-miR-374a-3p	chrx_46855	ttacaatacaacctgataagt	304	97	1.38824	0.769702	277.835	106.135	not.Changed
chrx_46864_mature@@hsa-miR-4465	chrx_46864	tgtcagactactctgtc	7	13	-1.15154	0.669011	6.39751	14.2243	not.Changed
chrx_46930_mature@@ssc-let-7f	chrx_46930	tgaggtagtagattgaaa	92	50	0.619923	0.856147	84.0815	54.7088	not.Changed
chrx_46966_mature	chrx_46966	tatttttgattgtcatat	2	10	-2.57507	0.309754	1.82786	10.9418	not.Changed
chrx_46996_mature	chrx_46996	atttgcgtggtatgtcttggtct	18	24	-0.674401	0.784344	16.4507	26.2602	not.Changed
chrx_47068_mature@@ssc-miR-224	chrx_47068	caagtcactagtggttccgt	312	176	0.566255	0.916891	285.146	192.575	not.Changed
chrx_47069_mature@@bta-miR-3431	chrx_47069	cctcagtcagccttgtgg	408	184	0.889139	0.89624	372.883	201.328	not.Changed
chrx_47097_mature@@ssc-miR-146a-3p	chrx_47097	cctgggctgaagaacta	6	30	-2.57943	0.162789	5.48358	32.8253	not.Changed
chrx_47137_mature@@bta-miR-2367-3p	chrx_47137	acatagtgcctttctgg	11	0	9.97488	0.0480141	10.0532	0	Up
chrx_47184_mature@@hsa-miR-378g	chrx_47184	actgggcttggagtcagaa	148	31	1.99525	0.41771	135.262	33.9195	not.Changed
chrx_47185_mature@@ssc-miR-505	chrx_47185	tcaacacttgctggtttcct	29	25	-0.0455492	0.837114	26.504	27.3544	not.Changed
chrx_47206_mature@@bta-miR-504	chrx_47206	agaccctggtctgcactctgt	95	25	1.66595	0.560548	86.8233	27.3544	not.Changed
chrx_47237_mature@@ssc-miR-424-3p	chrx_47237	caaaacgtgaggcgctgct	38	21	0.595707	0.809211	34.7293	22.9777	not.Changed
chrx_47239_mature@@hsa-miR-503-3p	chrx_47239	ggagtattgtttccgctgc	9	4	0.908694	0.700981	8.22536	4.37671	not.Changed
chrx_47241_mature@@ssc-miR-542-3p	chrx_47241	ttgtgacagattgataa	280	154	0.602776	0.909983	255.9	168.503	not.Changed
chrx_47241_star@@bta-miR-3601	chrx_47241	gatcatcatgtcacgag	11	6	0.614017	0.74348	10.0532	6.56506	not.Changed
chrx_47244_mature@@ssc-miR-450c-5p	chrx_47244	ttttgcgatgtgttcctaat	49	11	1.89471	0.429208	44.7825	12.0359	not.Changed
chrx_47246_mature@@ssc-miR-450c-5p	chrx_47246	ttttgcgatgtgttcctaat	49	11	1.89471	0.429208	44.7825	12.0359	not.Changed
chrx_47248_mature@@ssc-miR-450b-5p	chrx_47248	ttttgcaatatgttcctga	406	149	1.18643	0.84543	371.055	163.032	not.Changed
chrx_47254_mature@@ssc-miR-18b	chrx_47254	taaggtgcatctagtgca	15	5	1.32369	0.629897	13.7089	5.47088	not.Changed
chrx_47254_star@@hsa-miR-18b-3p	chrx_47254	gccctaaatgctccttctgg	10	4	1.06052	0.679958	9.13929	4.37671	not.Changed
chrx_47256_mature@@ssc-miR-20b	chrx_47256	caaagtgctcacagtgcaggta	52	22	0.981021	0.760939	47.5243	24.0719	not.Changed
chrx_47257_mature@@ssc-miR-19b	chrx_47257	tgtgcaaatccatgcaaaact	478	285	0.486344	0.935841	436.858	311.84	not.Changed
chrx_47259_mature@@ssc-miR-92a	chrx_47259	tattgcacttgtcccggc	35393	6540	2.17641	0.842173	32346.7	7155.91	not.Changed
chrx_47298_mature	chrx_47298	tatcctgtttgggactct	113	166	-0.814491	0.872749	103.274	181.633	not.Changed
chrx_47369_mature@@bta-miR-6119-3p	chrx_47369	caaatcattttttactctcc	16	6	1.15414	0.669082	14.6229	6.56506	not.Changed
chrx_47433_mature	chrx_47433	gagatatttgggggact	9	13	-0.789467	0.736611	8.22536	14.2243	not.Changed
chrx_47445_mature@@ssc-let-7a	chrx_47445	tgaggtagtaggttttat	754	236	1.41605	0.827688	689.103	258.226	not.Changed
chrx_47446_mature@@ssc-let-7a	chrx_47446	tgaggtagtaggttttat	754	236	1.41605	0.827688	689.103	258.226	not.Changed
chrx_47502_mature@@hsa-miR-4753-5p	chrx_47502	ccctgttctcttctctacttaact	12	15	-0.581183	0.771329	10.9672	16.4126	not.Changed
chrx_47760_mature	chrx_47760	atcctgtttgggactct	196	267	-0.705646	0.907142	179.13	292.145	not.Changed
chrx_47763_mature@@bta-miR-2381	chrx_47763	ctgctaggctgctctgttc	18	19	-0.337511	0.807402	16.4507	20.7894	not.Changed
chrx_47893_mature@@bta-miR-2474	chrx_47893	caggcactggaaggaggc	3	10	-1.99272	0.459215	2.74179	10.9418	not.Changed
chrx_47928_mature	chrx_47928	ataggtctgtagtataat	7	6	-0.0372411	0.761265	6.39751	6.56506	not.Changed
chrx_47935_mature	chrx_47935	ttttacaggactcttctct	4	13	-1.9572	0.442987	3.65572	14.2243	not.Changed
chrx_47971_mature@@ssc-miR-221-3p	chrx_47971	agctacattgtctgctgggt	452	224	0.753109	0.915214	413.096	245.096	not.Changed
chrx_47972_mature@@ssc-miR-221-3p	chrx_47972	agctacattgtctgctgggt	452	224	0.753109	0.915214	413.096	245.096	not.Changed
chrx_47972_star@@ssc-miR-221-5p	chrx_47972	cctggcatacaatgtagatttctg	33	20	0.462594	0.816212	30.1597	21.8835	not.Changed
chrx_47974_mature@@ssc-miR-222	chrx_47974	agctacatctggctactgggtct	912	497	0.616088	0.946593	833.504	543.806	not.Changed
chrx_47989_mature@@ssc-miR-1468	chrx_47989	ctccgtttgcctgttttg	16100	7640	0.815724	0.983205	14714.3	8359.51	not.Changed
chrx_48006_mature	chrx_48006	tttaggatttgaaagaactcag	81	165	-1.28605	0.766791	74.0283	180.539	not.Changed
chrx_48061_mature	chrx_48061	tatttttgagactgtatc	5	11	-1.39524	0.611654	4.56965	12.0359	not.Changed
chrx_48064_mature	chrx_48064	catgaactctgcagtct	1	12	-3.83005	0.0876633	0.913929	13.1301	not.Changed
chrx_48071_mature@@bta-miR-660	chrx_48071	tacccattgcatatcggagct	3187	1387	0.940536	0.9565	2912.69	1517.62	not.Changed
chrx_48074_mature@@ssc-miR-500	chrx_48074	atgcacctgggcaaggattctga	436	155	1.23232	0.839339	398.473	169.597	not.Changed
chrx_48074_star@@bta-miR-500	chrx_48074	ctaatccttgctacctgggtgagag	26	26	-0.259591	0.830262	23.7622	28.4486	not.Changed
chrx_48075_mature@@ssc-miR-362	chrx_48075	aatccttggaacctaggtgtga	74	31	0.995354	0.779769	67.6308	33.9195	not.Changed
chrx_48078_mature@@bta-miR-502b	chrx_48078	atccacctgggcaaggattctga	260	91	1.2548	0.798935	237.622	99.5701	not.Changed
chrx_48079_mature@@bta-miR-188	chrx_48079	catcccttgcatggtggag	7	12	-1.03614	0.691251	6.39751	13.1301	not.Changed
chrx_48081_mature@@ssc-miR-532-5p	chrx_48081	catgccttgagtgtaggac	1319	738	0.578055	0.956715	1205.47	807.502	not.Changed
chrx_48081_star@@ssc-miR-532-3p	chrx_48081	tcccacacccaaggcttgc	52	12	1.85499	0.44741	47.5243	13.1301	not.Changed
chrx_48338_mature@@ssc-miR-421-3p	chrx_48338	atcaacagacattaattgggcg	823	235	1.5485	0.792812	752.164	257.131	not.Changed
chrx_48338_star@@ssc-miR-421-5p	chrx_48338	cctcattaaatgtttgttgaatg	14	12	-0.0372698	0.796382	12.795	13.1301	not.Changed
chrx_48346_mature@@ssc-miR-374a-3p	chrx_48346	cttatcaggttgtattgtaa	304	97	1.38824	0.769702	277.835	106.135	not.Changed
chrx_48346_star@@ssc-miR-374a-5p	chrx_48346	tataatacaacctgataagt	661	207	1.41529	0.818875	604.107	226.495	not.Changed
chrx_48389_mature	chrx_48389	tttacaatttttattagtg	8	3	1.15293	0.664593	7.31143	3.28253	not.Changed
chrx_48399_mature	chrx_48399	cattgattaactgtagtaatttt	13	74	-2.76767	0.0784374	11.8811	80.9691	not.Changed
chrx_48461_mature@@ssc-miR-361-5p	chrx_48461	ttatcagaatctccaggggta	573	155	1.62652	0.732718	523.682	169.597	not.Changed
chrx_48461_star@@ssc-miR-361-3p	chrx_48461	cccccaggtgtgattctgatttg	137	78	0.552885	0.883376	125.208	85.3458	not.Changed
chrx_48462_mature@@ssc-miR-361-5p	chrx_48462	ttatcagaatctccaggggta	573	155	1.62652	0.732718	523.682	169.597	not.Changed
chrx_48497_mature	chrx_48497	cctggatggagggatgat	1	10	-3.56724	0.142566	0.913929	10.9418	not.Changed
chrx_48500_mature	chrx_48500	cctgggctactctgact	1	12	-3.83005	0.0876633	0.913929	13.1301	not.Changed
chrx_48509_mature	chrx_48509	caaggtggaggactggggt	20	40	-1.25923	0.678772	18.2786	43.7671	not.Changed
chrx_48516_mature	chrx_48516	ctggactagaagaaacataag	296	394	-0.67227	0.924435	270.523	431.106	not.Changed
chrx_48558_mature@@bta-miR-2478	chrx_48558	atcccacttctgacacc	105	52	0.754012	0.845824	95.9626	56.8972	not.Changed
chrx_48564_mature@@bta-miR-2285e	chrx_48564	aagaacctgaacgaacc	196	90	0.8631	0.863905	179.13	98.4759	not.Changed
chrx_48575_mature	chrx_48575	tatcctgtttgggactct	167	253	-0.858938	0.887327	152.626	276.827	not.Changed
chrx_48620_mature	chrx_48620	gatcccggacgagcctcc	271	103	1.13589	0.831697	247.675	112.7	not.Changed
chrx_48675_mature@@ssc-miR-1224	chrx_48675	tgccaggctcctctctcc	479	1042	-1.38093	0.864227	437.772	1140.13	not.Changed
chrx_48675_star	chrx_48675	gagtggggtgccatgccc	4	6	-0.842908	0.705977	3.65572	6.56506	not.Changed
chrx_48709_mature@@ssc-miR-143-3p	chrx_48709	tgagatgaagccctgtc	13	7	0.632725	0.748388	11.8811	7.65924	not.Changed
chrx_48817_mature@@bta-miR-2284y	chrx_48817	aaaaacccgaacgagct	35	13	1.16859	0.691657	31.9875	14.2243	not.Changed
chrx_48818_mature@@bta-miR-2284y	chrx_48818	aaaaacccgaacgagct	35	13	1.16859	0.691657	31.9875	14.2243	not.Changed
chrx_48822_mature@@hsa-miR-1277-5p	chrx_48822	tatatatatatatgtacgtat	30	9	1.47634	0.591195	27.4179	9.84759	not.Changed
chrx_48844_mature	chrx_48844	cattgggctgtggatcc	3	8	-1.67112	0.558991	2.74179	8.75341	not.Changed
chrx_48848_mature	chrx_48848	cgctgggctggaagatacacaag	518	986	-1.18831	0.899925	473.415	1078.86	not.Changed
chrx_48872_mature@@bta-miR-652	chrx_48872	aatggcgccactagggtt	255	34	2.64687	0.137983	233.052	37.202	not.Changed
chrx_48872_star@@ssc-miR-652	chrx_48872	accctaggagagggtgccattc	10	1	3.05069	0.276915	9.13929	1.09418	not.Changed
hsa-miR-1260a	hsa-mir-1260a	atcccacctctgccacca	84	24	1.5473	0.606624	76.7701	26.2602	not.Changed
hsa-miR-1260b	hsa-mir-1260b	atcccaccactgccaccat	15	6	1.06109	0.686863	13.7089	6.56506	not.Changed
hsa-miR-143-3p	hsa-mir-143	tgagatgaagcactgtagctc	105	31	1.50008	0.642219	95.9626	33.9195	not.Changed
hsa-miR-203a	hsa-mir-203a	gtgaaatgtttaggaccactag	27	11	1.03515	0.71296	24.6761	12.0359	not.Changed
hsa-miR-203b-5p	hsa-mir-203b	tagtggtcctaaacatttcaca	27	11	1.03515	0.71296	24.6761	12.0359	not.Changed
hsa-miR-2355-5p	hsa-mir-2355	atccccagatacaatggacaa	9	7	0.10275	0.769976	8.22536	7.65924	not.Changed
hsa-miR-320d	hsa-mir-320d-1/hsa-mir-320d-2	aaaagctgggttgagagga	76	43	0.561873	0.852408	69.4586	47.0496	not.Changed
hsa-miR-3607-3p	hsa-mir-3607	actgtaaacgctttctgatg	6	6	-0.259258	0.753831	5.48358	6.56506	not.Changed
hsa-miR-3676-5p	hsa-mir-3676	aggagatcctgggtt	23	2	3.25798	0.105724	21.0204	2.18835	not.Changed
hsa-miR-4454	hsa-mir-4454	ggatccgagtcacggcacca	17	4	1.82541	0.48856	15.5368	4.37671	not.Changed
hsa-miR-4538	hsa-mir-4538	gagcttggatgagctgggctga	4	11	-1.71638	0.52734	3.65572	12.0359	not.Changed
hsa-miR-4700-5p	hsa-mir-4700	tctggggatgaggacagtgtgt	20	5	1.73846	0.507501	18.2786	5.47088	not.Changed
hsa-miR-486-3p	hsa-mir-486	cggggcagctcagtacaggat	6	4	0.324608	0.742729	5.48358	4.37671	not.Changed
oar-miR-127	oar-mir-127	atcggatccgtctgagcttggct	35445	21669	0.450258	0.992253	32394.2	23709.7	not.Changed
oar-miR-136	oar-mir-136	actccatttgttttgatgatgga	64	26	1.03961	0.760063	58.4915	28.4486	not.Changed
oar-miR-154b-5p	oar-mir-154b	agaggtcttccatggtgcattcg	39	25	0.381732	0.833057	35.6432	27.3544	not.Changed
oar-miR-299-3p	oar-mir-299	tatgtgggacggtaaaccgctt	12	10	0.00334039	0.787351	10.9672	10.9418	not.Changed
oar-miR-329b-3p	oar-mir-329b	aacacacctggttaacctcttt	23	6	1.6774	0.523258	21.0204	6.56506	not.Changed
oar-miR-369-3p	oar-mir-369	aataatacatggttgatcttt	37	30	0.0428589	0.84866	33.8154	32.8253	not.Changed
oar-miR-370-3p	oar-mir-370	gcctgctggggtggaacctggtat	26	13	0.739902	0.767404	23.7622	14.2243	not.Changed
oar-miR-376c-3p	oar-mir-376c	aacatagaggaaattccacgt	6	5	0.00333735	0.753931	5.48358	5.47088	not.Changed
oar-miR-376e-3p	oar-mir-376e	aacatagaggaaaatccacatt	12	7	0.517349	0.757149	10.9672	7.65924	not.Changed
oar-miR-379-3p	oar-mir-379	tatgtaacacggtccactaact	26	16	0.440532	0.804907	23.7622	17.5068	not.Changed
oar-miR-379-5p	oar-mir-379	tggtagactatggaacgtaggc	1439	2288	-0.928706	0.954281	1315.14	2503.48	not.Changed
oar-miR-380-3p	oar-mir-380	tatgtaatgtggtccacgtct	66	63	-0.192547	0.880289	60.3193	68.9331	not.Changed
oar-miR-381-3p	oar-mir-381	atatacaagggcaagctctct	63	23	1.1937	0.717335	57.5775	25.1661	not.Changed
oar-miR-382-3p	oar-mir-382	aatcattcacggacaacactt	7	9	-0.621472	0.743224	6.39751	9.84759	not.Changed
oar-miR-3955-5p	oar-mir-3955	tttgatggctgatcctctcact	9	3	1.32264	0.63518	8.22536	3.28253	not.Changed
oar-miR-3958-3p	oar-mir-3958	agatattgcacggttgatctct	33	14	0.976885	0.735857	30.1597	15.3185	not.Changed
oar-miR-3959-3p	oar-mir-3959	tgtatgtcaactgatccacagt	20	10	0.73978	0.753978	18.2786	10.9418	not.Changed
oar-miR-3959-5p	oar-mir-3959	ggttgatcagagaacatacatt	181	113	0.419946	0.905902	165.421	123.642	not.Changed
oar-miR-409-3p	oar-mir-409	cgaatgttgctcggtgaacccct	639	594	-0.154335	0.956486	584.001	649.941	not.Changed
oar-miR-410-3p	oar-mir-410	aatataacacagatggcctgt	198	147	0.169983	0.920779	180.958	160.844	not.Changed
oar-miR-411a-3p	oar-mir-411a	tatgtaacacggtccactaac	26	16	0.440532	0.804907	23.7622	17.5068	not.Changed
oar-miR-411a-5p	oar-mir-411a	atagtagaccgtatagcgtacg	5116	2236	0.934402	0.965604	4675.66	2446.58	not.Changed
oar-miR-411b-3p	oar-mir-411b	tatgtaacatggtccactaat	16	8	0.739648	0.743617	14.6229	8.75341	not.Changed
oar-miR-412-3p	oar-mir-412	tggtcgaccagttggaaagtaat	23	16	0.263733	0.81214	21.0204	17.5068	not.Changed
oar-miR-432	oar-mir-432	tcttggagtaggtcattgggtgg	252	139	0.598616	0.90613	230.31	152.091	not.Changed
oar-miR-485-3p	oar-mir-485	gtcatacacggctctcctctct	15	12	0.0621908	0.797909	13.7089	13.1301	not.Changed
oar-miR-487b-3p	oar-mir-487b	aatcgtacagggtcatccactt	62	43	0.268189	0.866104	56.6636	47.0496	not.Changed
oar-miR-493-3p	oar-mir-493	tgaaggtctactgtgtgccagg	83	62	0.16113	0.88557	75.8561	67.8389	not.Changed
oar-miR-493-5p	oar-mir-493	ttgtacatggtaggctttcatt	117	74	0.401177	0.888331	106.93	80.9691	not.Changed
oar-miR-494-3p	oar-mir-494	tgaaacatacacgggaaacctct	8	5	0.417718	0.74807	7.31143	5.47088	not.Changed
oar-miR-495-3p	oar-mir-495	aaacaaacatggtgcacttctt	13	7	0.632725	0.748388	11.8811	7.65924	not.Changed
oar-miR-543-3p	oar-mir-543	aaacattcgcggtgcacttcttt	8	3	1.15293	0.664593	7.31143	3.28253	not.Changed
oar-miR-655-3p	oar-mir-655	ataatacatggttaacctctct	32	7	1.93156	0.420451	29.2457	7.65924	not.Changed
oar-miR-665-3p	oar-mir-665	accagtaggccgaggcccctca	94	57	0.461944	0.873162	85.9094	62.3681	not.Changed
oar-miR-668-3p	oar-mir-668	atgtcactcggcccactaccc	2	10	-2.57507	0.309754	1.82786	10.9418	not.Changed
ssc-miR-1285	ssc-mir-1285	ctgggcaacatagcgagaccccgt	885	412	0.843328	0.930377	808.827	450.801	not.Changed
ssc-miR-574	ssc-mir-574	cacgctcatgcacacacccaca	66	29	0.926507	0.787503	60.3193	31.7311	not.Changed
