# Supplementary material for: Genome-wide analysis of microRNAs identifies the lipid metabolism pathway to be a defining factor in adipose tissue from different sheep
Source: Sci Rep. 2015 Dec 22;5:18470. doi: 10.1038/srep18470 (PMC4686875; doi:10.1038/srep18470)
Supplement: Supplementary Table S3 [file srep18470-s4.xls]

## Sheet: Sheet1
miRNA.names	Log2Ratio(Han/Dorset).miRNA	Style.miRNA	FDR.miRNA	Target_ID	Log2Ratio(Han/Dorset).mRNA	FDR.mRNA	Style.mRNA	Target.Accession_ID	Target.Location
chr23_43203_mature	-3.64476	down	0.0432908	KIFC2	1.10673	6.91456e-05	up	XP_004011939.1	chr9:13423095-13430253
chr14_31950_mature@@hsa-miR-4308	-10.0969	down	0.0239055	CROCC	1.10909	1.57358e-06	up	XP_004005600.1	chr2:248440620-248500518
chr3_10588_mature	11.7998	up	0.000534926	LOC101110481	-2.18756	2.09164e-11	down	XP_004004883.1	chr2:203301380-203433790
chr11_26759_mature	10.515	up	0.0156365	SERPINE2	-1.29413	6.3999e-10	down	XP_004005019.1	chr2:225123495-225153639
chr13_29469_mature@@hsa-miR-4749-5p	10.2157	up	0.0298801	CYP1A1	-1.84852	1.57085e-12	down	NM_001129905.1	chr18:32844396-32847646
chr11_26759_mature	10.515	up	0.0156365	CYP1A1	-1.84852	1.57085e-12	down	NM_001129905.1	chr18:32844396-32847646
chr2_9342_mature	-10.6815	down	0.00550833	LOC101119706	1.5916	1.25677e-13	up	XP_004006062.1	chr3:85950760-85956946
chr13_29692_mature	-3.42485	down	0.0422482	PIK3CD	1.09643	2.15094e-06	up	XP_004013791.1	chr12:41922757-41936489
chr14_31065_mature	9.97488	up	0.0480141	WFDC3	-1.06791	0.000242609	down	XP_004014652.1	chr13:74087823-74099856
chr1_2206_mature	-10.3598	down	0.0127784	ERBB2	1.10424	1.13443e-07	up	XP_004013426.1	chr11:39641369-39665197
chr1_2489_mature	-10.6815	down	0.00550833	ERBB2	1.10424	1.13443e-07	up	XP_004013426.1	chr11:39641369-39665197
chr14_31950_mature@@hsa-miR-4308	-10.0969	down	0.0239055	ERBB2	1.10424	1.13443e-07	up	XP_004013426.1	chr11:39641369-39665197
chr26_45516_mature	10.1003	up	0.0377075	HSD17B12	-1.25205	7.32869e-10	down	XP_004016470.1	chr15:71980330-72149296
chr26_45516_mature	10.1003	up	0.0377075	LOC101110266	-4.26622	1.11837e-07	down	XP_004016381.1	chr15:53277592-53287495
chr6_18671_mature	-4.88891	down	0.000157554	TCF7	1.1811	3.03362e-06	up	XP_004008847.1	chr5:43142390-43173686
chr15_33021_mature@@hsa-miR-33a-3p	-3.77595	down	0.0309447	TCF7	1.1811	3.03362e-06	up	XP_004008847.1	chr5:43142390-43173686
chr15_33378_mature	-4.05965	down	0.0141567	TCF7	1.1811	3.03362e-06	up	XP_004008847.1	chr5:43142390-43173686
chr14_31912_mature	-3.0655	down	0.0404263	TCF7	1.1811	3.03362e-06	up	XP_004008847.1	chr5:43142390-43173686
chr23_43203_mature	-3.64476	down	0.0432908	TCF7	1.1811	3.03362e-06	up	XP_004008847.1	chr5:43142390-43173686
chr3_11329_mature@@ssc-miR-143-3p	-10.3598	down	0.0127784	TCF7	1.1811	3.03362e-06	up	XP_004008847.1	chr5:43142390-43173686
chr6_17762_mature	3.68406	up	0.00809934	ACACA	-1.35726	1.12055e-11	down	NM_001009256.1	chr11:13017849-13262180
chr13_29469_mature@@hsa-miR-4749-5p	10.2157	up	0.0298801	ACACA	-1.35726	1.12055e-11	down	NM_001009256.1	chr11:13017849-13262180
chr7_21146_mature@@ssc-miR-455-3p	-3.83733	down	0.026292	GK	1.23416	0.00354069	up	XP_004022034.1	chrx:27887102-27961597
chr7_21145_mature@@ssc-miR-455-3p	-3.83733	down	0.026292	GK	1.23416	0.00354069	up	XP_004022034.1	chrx:27887102-27961597
chr14_31950_mature@@hsa-miR-4308	-10.0969	down	0.0239055	GK	1.23416	0.00354069	up	XP_004022034.1	chrx:27887102-27961597
chr14_31912_mature	-3.0655	down	0.0404263	LOC101123010	1.1864	6.03361e-06	up	XP_004003960.1	chr1:261893226-261897406
chr14_31950_mature@@hsa-miR-4308	-10.0969	down	0.0239055	LOC101110634	1.31417	4.17797e-09	up	XP_004002687.1	chr1:107325791-107329369
chr6_18454_mature@@bta-miR-2439-3p	-10.4752	down	0.00953609	LOC101110634	1.31417	4.17797e-09	up	XP_004002687.1	chr1:107325791-107329369
chr4_13740_mature	-10.582	down	0.00720574	C13H20orf196	1.81999	0.000582148	up	XP_004014393.1	chr13:47175466-47284855
chr9_24717_mature	-3.20521	down	0.0319808	MMP12	5.21356	4.65472e-08	up	XP_004016020.1	chr15:5353269-5362921
chr7_21146_mature@@ssc-miR-455-3p	-3.83733	down	0.026292	MMP12	5.21356	4.65472e-08	up	XP_004016020.1	chr15:5353269-5362921
chr7_21145_mature@@ssc-miR-455-3p	-3.83733	down	0.026292	MMP12	5.21356	4.65472e-08	up	XP_004016020.1	chr15:5353269-5362921
chr4_13740_mature	-10.582	down	0.00720574	MMP12	5.21356	4.65472e-08	up	XP_004016020.1	chr15:5353269-5362921
chr15_33021_mature@@hsa-miR-33a-3p	-3.77595	down	0.0309447	DOK2	1.08428	0.000159878	up	XP_004004260.1	chr2:43435672-43440243
chr9_24717_mature	-3.20521	down	0.0319808	SERPINB2	20	9.27399e-05	up	NM_001174115.1	chr23:62282817-62299515
chr15_33378_mature	-4.05965	down	0.0141567	SERPINB2	20	9.27399e-05	up	NM_001174115.1	chr23:62282817-62299515
chr7_21146_mature@@ssc-miR-455-3p	-3.83733	down	0.026292	SERPINB2	20	9.27399e-05	up	NM_001174115.1	chr23:62282817-62299515
chr7_21145_mature@@ssc-miR-455-3p	-3.83733	down	0.026292	SERPINB2	20	9.27399e-05	up	NM_001174115.1	chr23:62282817-62299515
chr4_13740_mature	-10.582	down	0.00720574	SERPINB2	20	9.27399e-05	up	NM_001174115.1	chr23:62282817-62299515
chr23_43203_mature	-3.64476	down	0.0432908	PTOV1	1.0566	1.98647e-06	up	XP_004015863.1	chr14:55227033-55241509
chr17_35990_mature	-10.7745	down	0.00425632	LOC101103927	1.57861	0.00556653	up	XP_004017966.1	chr18:50208256-50520173
chr26_45516_mature	10.1003	up	0.0377075	IGSF10	-1.98668	0	down	XP_004003296.1	chr1:234697613-234721755
chr1_3947_mature	11.0383	up	0.00439315	LOC101119773	-1.2269	1.95159e-08	down	XP_004002223.1	chr1:65666418-65727804
chr1_2206_mature	-10.3598	down	0.0127784	PDE1B	1.31418	3.26037e-10	up	XP_004006319.1	chr3:131855716-131870071
chr13_29692_mature	-3.42485	down	0.0422482	PDE1B	1.31418	3.26037e-10	up	XP_004006319.1	chr3:131855716-131870071
chr23_43203_mature	-3.64476	down	0.0432908	PDE1B	1.31418	3.26037e-10	up	XP_004006319.1	chr3:131855716-131870071
chr4_13740_mature	-10.582	down	0.00720574	COL7A1	1.37985	0.00012145	up	XP_004018710.1	chr19:51230158-51258725
chr14_31950_mature@@hsa-miR-4308	-10.0969	down	0.0239055	HK3	1.42715	2.42274e-09	up	XP_004008754.1	chr5:35821815-35841134
chr3_10588_mature	11.7998	up	0.000534926	IL6	-2.24314	0.00727041	down	NM_001009392.1	chr4:31412430-31416785
chr4_13740_mature	-10.582	down	0.00720574	EPPK1	1.00186	1.01563e-05	up	XP_004023221.1	chr9:13887497-13896006
chr11_26759_mature	10.515	up	0.0156365	PDK3	-1.14904	3.24061e-07	down	XP_004022604.1	chrx:21699182-21776196
chr3_10588_mature	11.7998	up	0.000534926	LOC100125614	-1.16911	2.15681e-06	down	XP_004002878.1	chr1:142846572-143506915
chr20_39415_mature@@ssc-miR-206	10.9071	up	0.00613157	LOC100125617	-3.04383	0.0199697	down	XP_004003087.1	chr1:194356924-194393563
chr3_10588_mature	11.7998	up	0.000534926	LOC100125617	-3.04383	0.0199697	down	XP_004003087.1	chr1:194356924-194393563
chr26_45516_mature	10.1003	up	0.0377075	LOC100125617	-3.04383	0.0199697	down	XP_004003087.1	chr1:194356924-194393563
chr23_43203_mature	-3.64476	down	0.0432908	LRRC45	1.02924	7.77185e-05	up	XP_004013106.1	chr11:50040003-50047876
chr25_44658_mature	3.96341	up	0.00342661	CCL16	-1.61087	0.0106031	down	XP_004012500.1	chr11:14067800-14073096
chr10_25711_mature	12.0062	up	0.000289584	CCL16	-1.61087	0.0106031	down	XP_004012500.1	chr11:14067800-14073096
chr15_33021_mature@@hsa-miR-33a-3p	-3.77595	down	0.0309447	CAPN3	1.15175	3.483e-06	up	NM_001009212.1	chr7:34747108-34802249
chr6_18454_mature@@bta-miR-2439-3p	-10.4752	down	0.00953609	CAPN3	1.15175	3.483e-06	up	NM_001009212.1	chr7:34747108-34802249
chr25_44658_mature	3.96341	up	0.00342661	VAT1L	-2.45204	0	down	XP_004014970.1	chr14:4405237-4573600
chr10_25711_mature	12.0062	up	0.000289584	VAT1L	-2.45204	0	down	XP_004014970.1	chr14:4405237-4573600
chr2_7666_mature	9.97488	up	0.0480141	VAT1L	-2.45204	0	down	XP_004014970.1	chr14:4405237-4573600
chr15_33378_mature	-4.05965	down	0.0141567	CDH15	2.18499	8.32387e-05	up	XP_004015577.1	chr14:13786940-13803305
chr15_33021_mature@@hsa-miR-33a-3p	-3.77595	down	0.0309447	LOC101103477	1.04364	0.0442059	up	XP_004010139.1	chr6:88744887-88747515
chr17_35990_mature	-10.7745	down	0.00425632	LOC101103477	1.04364	0.0442059	up	XP_004010139.1	chr6:88744887-88747515
chr25_44658_mature	3.96341	up	0.00342661	HSPA4L	-1.34246	4.88119e-06	down	XP_004017310.1	chr17:29573791-29625141
chr2_8758_star	10.9742	up	0.00517664	AACS	-1.19078	3.56469e-08	down	XP_004017360.1	chr17:50316777-50370791
chr1_2206_mature	-10.3598	down	0.0127784	STK36	1.03418	0.000264365	up	XP_004004982.1	chr2:219621710-219652061
chr21_40419_mature	-11.0963	down	0.00166556	STK36	1.03418	0.000264365	up	XP_004004982.1	chr2:219621710-219652061
chr26_45516_mature	10.1003	up	0.0377075	ENPEP	-1.40697	2.46445e-11	down	XP_004009666.1	chr6:15011668-15092442
chr11_26759_mature	10.515	up	0.0156365	CXCL10	-2.05735	0	down	NM_001009191.1	chr6:90550571-90552924
chr25_44658_mature	3.96341	up	0.00342661	SLC2A5	-1.9519	0.0075985	down	NM_001009451.1	chr12:42511688-42539171
chr25_44658_mature	3.96341	up	0.00342661	ELOVL6	-2.66496	0	down	XP_004009667.1	chr6:15304507-15441099
chr7_20828_mature@@ssc-miR-22-3p	11.3219	up	0.00207048	ELOVL6	-2.66496	0	down	XP_004009667.1	chr6:15304507-15441099
chr2_7666_mature	9.97488	up	0.0480141	ELOVL6	-2.66496	0	down	XP_004009667.1	chr6:15304507-15441099
chr26_45516_mature	10.1003	up	0.0377075	LOC101113705	-1.12956	0.00780381	down	XP_004019060.1	chr20:28111204-28113466
chr23_43203_mature	-3.64476	down	0.0432908	FGB	1.01123	0.00329034	up	XP_004017235.1	chr17:2707667-2715389
chr1_2206_mature	-10.3598	down	0.0127784	ANGPTL4	1.38141	2.73737e-12	up	XP_004009370.1	chr5:14690825-14697362
chr1_2206_mature	-10.3598	down	0.0127784	HDDC3	1.00479	0.00455219	up	XP_004017807.1	chr18:20836664-20838536
chr3_10815_mature	-10.9444	down	0.00261682	HDDC3	1.00479	0.00455219	up	XP_004017807.1	chr18:20836664-20838536
chr13_29692_mature	-3.42485	down	0.0422482	HDDC3	1.00479	0.00455219	up	XP_004017807.1	chr18:20836664-20838536
chr25_44658_mature	3.96341	up	0.00342661	CXCL14	-2.11094	0.00860587	down	XP_004008860.1	chr5:44432648-44440899
chr26_45516_mature	10.1003	up	0.0377075	CXCL14	-2.11094	0.00860587	down	XP_004008860.1	chr5:44432648-44440899
chr13_29692_mature	-3.42485	down	0.0422482	LAMP5	1.74886	1.55431e-15	up	XP_004014199.1	chr13:2014316-2026394
chr14_31950_mature@@hsa-miR-4308	-10.0969	down	0.0239055	LAMP5	1.74886	1.55431e-15	up	XP_004014199.1	chr13:2014316-2026394
chr11_26759_mature	10.515	up	0.0156365	RHBDL2	-1.16763	0.0352914	down	XP_004001872.1	chr1:13384824-13445753
chr21_40419_mature	-11.0963	down	0.00166556	RHO	2.01918	0.02646	up	XP_004018583.1	chr19:56085881-56092120
chr14_31912_mature	-3.0655	down	0.0404263	RHO	2.01918	0.02646	up	XP_004018583.1	chr19:56085881-56092120
chr23_43203_mature	-3.64476	down	0.0432908	RHO	2.01918	0.02646	up	XP_004018583.1	chr19:56085881-56092120
chr1_2489_mature	-10.6815	down	0.00550833	RHO	2.01918	0.02646	up	XP_004018583.1	chr19:56085881-56092120
chr3_11329_mature@@ssc-miR-143-3p	-10.3598	down	0.0127784	RHO	2.01918	0.02646	up	XP_004018583.1	chr19:56085881-56092120
chr2_7666_mature	9.97488	up	0.0480141	REG4	-20	0.0259513	down	XP_004002440.1	chr1:96300643-96327043
chr8_21766_mature@@bta-miR-1814a	-10.0969	down	0.0239055	PEX6	1.05255	4.23251e-06	up	XP_004018878.1	chr20:16671625-16684975
chr23_43203_mature	-3.64476	down	0.0432908	DES	1.00018	6.8964e-06	up	XP_004005001.1	chr2:220325595-220332676
chr9_24121_mature@@hsa-miR-3614-5p	-10.0969	down	0.0239055	DES	1.00018	6.8964e-06	up	XP_004005001.1	chr2:220325595-220332676
chr13_29692_mature	-3.42485	down	0.0422482	IMPDH1	1.21423	3.12814e-09	up	XP_004008327.1	chr4:92639093-92656126
chr23_43203_mature	-3.64476	down	0.0432908	IMPDH1	1.21423	3.12814e-09	up	XP_004008327.1	chr4:92639093-92656126
chr7_21146_mature@@ssc-miR-455-3p	-3.83733	down	0.026292	IMPDH1	1.21423	3.12814e-09	up	XP_004008327.1	chr4:92639093-92656126
chr7_21145_mature@@ssc-miR-455-3p	-3.83733	down	0.026292	IMPDH1	1.21423	3.12814e-09	up	XP_004008327.1	chr4:92639093-92656126
chr14_31950_mature@@hsa-miR-4308	-10.0969	down	0.0239055	SPINT1	1.24157	0.0101274	up	XP_004010504.1	chr7:33394169-33405577
chr1_3855_mature@@ssc-miR-28-3p	-10.0969	down	0.0239055	SPINT1	1.24157	0.0101274	up	XP_004010504.1	chr7:33394169-33405577
chr2_7334_mature	-10.582	down	0.00720574	SPINT1	1.24157	0.0101274	up	XP_004010504.1	chr7:33394169-33405577
chr1_3947_mature	11.0383	up	0.00439315	FKBP5	-1.48805	4.24105e-14	down	XP_004018821.1	chr20:9689838-9808027
chr14_31065_mature	9.97488	up	0.0480141	FKBP5	-1.48805	4.24105e-14	down	XP_004018821.1	chr20:9689838-9808027
chr13_29469_mature@@hsa-miR-4749-5p	10.2157	up	0.0298801	FKBP5	-1.48805	4.24105e-14	down	XP_004018821.1	chr20:9689838-9808027
chr3_10588_mature	11.7998	up	0.000534926	FKBP5	-1.48805	4.24105e-14	down	XP_004018821.1	chr20:9689838-9808027
chr14_31065_mature	9.97488	up	0.0480141	C1QTNF3	-1.20587	1.62561e-07	down	XP_004017111.1	chr16:39645935-39678453
chr10_25415_mature	11.2151	up	0.00276218	HRH3	-3.47876	1.50164e-10	down	XP_004014801.1	chr13:54279829-54317299
chr1_2489_mature	-10.6815	down	0.00550833	KLK7	7.04496	0	up	XP_004023420.1	chr14:56008233-56013437
chr4_15634_mature	-4.41465	down	0.0226371	KLK7	7.04496	0	up	XP_004023420.1	chr14:56008233-56013437
chr13_29692_mature	-3.42485	down	0.0422482	WDFY4	1.17771	4.49526e-07	up	XP_004021606.1	chr25:42618992-42860619
chr11_26759_mature	10.515	up	0.0156365	PM20D1	-1.02155	8.86639e-06	down	XP_004014005.1	chr12:2898258-2934028
chr26_45516_mature	10.1003	up	0.0377075	ASIC2	-3.24314	0.0001662	down	XP_004012521.1	chr11:15620747-16858937
chr23_43203_mature	-3.64476	down	0.0432908	ASIC1	1.93345	0.00700424	up	XP_004006417.1	chr3:136054997-136063650
chr17_35990_mature	-10.7745	down	0.00425632	ASIC1	1.93345	0.00700424	up	XP_004006417.1	chr3:136054997-136063650
chr1_1594_mature	-10.3598	down	0.0127784	ASIC1	1.93345	0.00700424	up	XP_004006417.1	chr3:136054997-136063650
chr20_39415_mature@@ssc-miR-206	10.9071	up	0.00613157	LEP	-2.15158	0	down	XP_004008087.1	chr4:92508367-92524553
chr3_10857_mature@@hsa-miR-29b-1-5p	10.9071	up	0.00613157	LEP	-2.15158	0	down	XP_004008087.1	chr4:92508367-92524553
chr2_9342_mature	-10.6815	down	0.00550833	RASL11B	1.29156	7.38734e-07	up	XP_004009875.1	chr6:68502379-68506824
chr17_35990_mature	-10.7745	down	0.00425632	RASL11B	1.29156	7.38734e-07	up	XP_004009875.1	chr6:68502379-68506824
chr26_45516_mature	10.1003	up	0.0377075	DSC1	-2.13694	0.0451083	down	XP_004020504.1	chr23:26264488-26300326
chr9_24717_mature	-3.20521	down	0.0319808	CBS	1.32746	5.02442e-10	up	XP_004003421.1	chr1:261296578-261315288
chr15_33378_mature	-4.05965	down	0.0141567	CBS	1.32746	5.02442e-10	up	XP_004003421.1	chr1:261296578-261315288
chr7_21146_mature@@ssc-miR-455-3p	-3.83733	down	0.026292	CBS	1.32746	5.02442e-10	up	XP_004003421.1	chr1:261296578-261315288
chr7_21145_mature@@ssc-miR-455-3p	-3.83733	down	0.026292	CBS	1.32746	5.02442e-10	up	XP_004003421.1	chr1:261296578-261315288
chr14_31950_mature@@hsa-miR-4308	-10.0969	down	0.0239055	CBS	1.32746	5.02442e-10	up	XP_004003421.1	chr1:261296578-261315288
chr4_13740_mature	-10.582	down	0.00720574	CBS	1.32746	5.02442e-10	up	XP_004003421.1	chr1:261296578-261315288
chr17_35990_mature	-10.7745	down	0.00425632	CBS	1.32746	5.02442e-10	up	XP_004003421.1	chr1:261296578-261315288
chr7_20828_mature@@ssc-miR-22-3p	11.3219	up	0.00207048	INSIG1	-2.00445	0	down	XP_004008235.1	chr4:116528665-116541157
chr10_25679_mature	-4.24481	down	0.034762	F11	1.40294	0.00733369	up	XP_004021769.1	chr26:15027426-15047454
chr3_10588_mature	11.7998	up	0.000534926	HKDC1	-2.96137	0.032379	down	XP_004021473.1	chr25:25385629-25426929
chr3_10857_mature@@hsa-miR-29b-1-5p	10.9071	up	0.00613157	HKDC1	-2.96137	0.032379	down	XP_004021473.1	chr25:25385629-25426929
chr13_29469_mature@@hsa-miR-4749-5p	10.2157	up	0.0298801	PPARGC1A	-1.53948	1.06144e-06	down	XP_004009787.1	chr6:43223787-43331442
chr3_10857_mature@@hsa-miR-29b-1-5p	10.9071	up	0.00613157	PPARGC1A	-1.53948	1.06144e-06	down	XP_004009787.1	chr6:43223787-43331442
chr3_10857_mature@@hsa-miR-29b-1-5p	10.9071	up	0.00613157	STC1	-1.15275	1.38677e-07	down	STC1	chr2:41704894-41719550
chr6_18671_mature	-4.88891	down	0.000157554	CHEK2	1.14045	2.9322e-06	up	XP_004017505.1	chr17:67672194-67708409
chr1_2206_mature	-10.3598	down	0.0127784	CHEK2	1.14045	2.9322e-06	up	XP_004017505.1	chr17:67672194-67708409
chr8_21766_mature@@bta-miR-1814a	-10.0969	down	0.0239055	CHEK2	1.14045	2.9322e-06	up	XP_004017505.1	chr17:67672194-67708409
chr4_15634_mature	-4.41465	down	0.0226371	CHEK2	1.14045	2.9322e-06	up	XP_004017505.1	chr17:67672194-67708409
chr17_35990_mature	-10.7745	down	0.00425632	CHEK2	1.14045	2.9322e-06	up	XP_004017505.1	chr17:67672194-67708409
chrx_47137_mature@@bta-miR-2367-3p	9.97488	up	0.0480141	TMEM229B	-1.99404	1.77636e-15	down	XP_004010783.1	chr7:76231392-76254437
chr7_20828_mature@@ssc-miR-22-3p	11.3219	up	0.00207048	TMEM229B	-1.99404	1.77636e-15	down	XP_004010783.1	chr7:76231392-76254437
chr14_31065_mature	9.97488	up	0.0480141	TMEM229B	-1.99404	1.77636e-15	down	XP_004010783.1	chr7:76231392-76254437
chr13_29469_mature@@hsa-miR-4749-5p	10.2157	up	0.0298801	TMEM229B	-1.99404	1.77636e-15	down	XP_004010783.1	chr7:76231392-76254437
chr2_9342_mature	-10.6815	down	0.00550833	SLC11A1	1.19975	5.19215e-05	up	NM_001009345.1	chr2:219378541-219389464
chr3_10857_mature@@hsa-miR-29b-1-5p	10.9071	up	0.00613157	GDE1	-1.25868	1.27817e-09	down	XP_004020851.1	chr24:17048845-17074196
chr26_45516_mature	10.1003	up	0.0377075	EPHA3	-1.73294	2.82846e-11	down	XP_004002895.1	chr1:155656947-156064253
chr3_10857_mature@@hsa-miR-29b-1-5p	10.9071	up	0.00613157	EPHA3	-1.73294	2.82846e-11	down	XP_004002895.1	chr1:155656947-156064253
chr23_43203_mature	-3.64476	down	0.0432908	DLX4	1.00626	0.0144681	up	XP_004012830.1	chr11:36214964-36220531
chr13_30612_mature@@hsa-miR-378c	-10.0969	down	0.0239055	DLX4	1.00626	0.0144681	up	XP_004012830.1	chr11:36214964-36220531
chr3_10857_mature@@hsa-miR-29b-1-5p	10.9071	up	0.00613157	IDI1	-1.64293	2.22045e-16	down	XP_004014765.1	chr13:45500427-45504090
chr15_33378_mature	-4.05965	down	0.0141567	SLC46A2	1.546	7.56421e-05	up	XP_004005253.1	chr2:10756900-10769114
chr15_33378_mature	-4.05965	down	0.0141567	TMSB15B	1.98025	0.000624215	up	XP_004022516.1	chrx:122471951-122475346
chr2_7666_mature	9.97488	up	0.0480141	THRSP	-1.84052	0	down	XP_004019480.1	chr21:17376673-17381686
chr26_45516_mature	10.1003	up	0.0377075	LOC101107436	-1.06338	0.0104684	down	XP_004007997.1	chr4:69993915-69996416
chr25_44658_mature	3.96341	up	0.00342661	HSD11K	-1.55197	0.00373813	down	NM_001009460.1	chr14:34383786-34389513
chr14_31065_mature	9.97488	up	0.0480141	HSD11K	-1.55197	0.00373813	down	NM_001009460.1	chr14:34383786-34389513
chr3_10857_mature@@hsa-miR-29b-1-5p	10.9071	up	0.00613157	CKM	-1.46808	4.10307e-08	down	XP_004015366.1	chr14:52023375-52032661
chr11_26759_mature	10.515	up	0.0156365	GADD45A	-1.24571	3.08254e-09	down	XP_004002115.1	chr1:42934040-42937189
chr21_40419_mature	-11.0963	down	0.00166556	RAP1GAP	1.23799	0.0215143	up	XP_004005200.1	chr2:244031782-244056514
chr3_11329_mature@@ssc-miR-143-3p	-10.3598	down	0.0127784	RAP1GAP	1.23799	0.0215143	up	XP_004005200.1	chr2:244031782-244056514
chr14_31912_mature	-3.0655	down	0.0404263	FAM193B	1.04277	6.01012e-06	up	XP_004008771.1	chr5:36493639-36507672
chr10_25711_mature	12.0062	up	0.000289584	CXCL9	-1.61829	8.4129e-10	down	XP_004009973.1	chr6:90526368-90531540
chr1_3947_mature	11.0383	up	0.00439315	SEC14L3	-1.03245	0.00169171	down	XP_004017529.1	chr17:68969995-68979585
chr3_10588_mature	11.7998	up	0.000534926	SEC14L3	-1.03245	0.00169171	down	XP_004017529.1	chr17:68969995-68979585
chr11_26759_mature	10.515	up	0.0156365	SEC14L3	-1.03245	0.00169171	down	XP_004017529.1	chr17:68969995-68979585
chr3_10857_mature@@hsa-miR-29b-1-5p	10.9071	up	0.00613157	LECT1	-2.03617	1.19075e-06	down	XP_004012090.1	chr10:11418220-11450307
chr13_29469_mature@@hsa-miR-4749-5p	10.2157	up	0.0298801	LOC100037703	-1.06731	6.62535e-07	down	XP_004014311.1	chr13:32400657-32447214
chr26_45516_mature	10.1003	up	0.0377075	LOC100037703	-1.06731	6.62535e-07	down	XP_004014311.1	chr13:32400657-32447214
chr21_40419_mature	-11.0963	down	0.00166556	LOC101107401	1.25534	8.60703e-10	up	XP_004002339.1	chr1:86103842-86112996
chr23_43203_mature	-3.64476	down	0.0432908	LOC101107401	1.25534	8.60703e-10	up	XP_004002339.1	chr1:86103842-86112996
chr3_11329_mature@@ssc-miR-143-3p	-10.3598	down	0.0127784	LOC101107401	1.25534	8.60703e-10	up	XP_004002339.1	chr1:86103842-86112996
chr7_20828_mature@@ssc-miR-22-3p	11.3219	up	0.00207048	MTFP1	-1.18202	0.00767295	down	XP_004017528.1	chr17:68952737-68965401
chr26_45516_mature	10.1003	up	0.0377075	TENM2	-1.57692	6.94072e-06	down	XP_004009099.1	chr5:76567907-77628146
chr20_39415_mature@@ssc-miR-206	10.9071	up	0.00613157	LOC101120404	-1.35783	1.14062e-11	down	XP_004007348.1	chr3:85694438-85753398
chrx_46659_star@@hsa-miR-223-5p	10.7628	up	0.00874855	GABRB3	-1.99823	3.13598e-07	down	XP_004017758.1	chr18:2870589-3156449
chr2_7666_mature	9.97488	up	0.0480141	FOXO1	-1.06382	7.65604e-07	down	XP_004012324.1	chr10:22228019-22241901
chr9_24717_mature	-3.20521	down	0.0319808	MCOLN3	1.67935	6.39774e-07	up	XP_004002194.1	chr1:61404536-61434318
chr15_33021_mature@@hsa-miR-33a-3p	-3.77595	down	0.0309447	MCOLN3	1.67935	6.39774e-07	up	XP_004002194.1	chr1:61404536-61434318
chr13_29692_mature	-3.42485	down	0.0422482	MCOLN3	1.67935	6.39774e-07	up	XP_004002194.1	chr1:61404536-61434318
chr14_31912_mature	-3.0655	down	0.0404263	MCOLN3	1.67935	6.39774e-07	up	XP_004002194.1	chr1:61404536-61434318
chr7_21146_mature@@ssc-miR-455-3p	-3.83733	down	0.026292	MCOLN3	1.67935	6.39774e-07	up	XP_004002194.1	chr1:61404536-61434318
chr7_21145_mature@@ssc-miR-455-3p	-3.83733	down	0.026292	MCOLN3	1.67935	6.39774e-07	up	XP_004002194.1	chr1:61404536-61434318
chr7_21146_mature@@ssc-miR-455-3p	-3.83733	down	0.026292	IGSF1	1.57861	0.00556653	up	XP_004022393.1	chrx:98301683-98321558
chr7_21145_mature@@ssc-miR-455-3p	-3.83733	down	0.026292	IGSF1	1.57861	0.00556653	up	XP_004022393.1	chrx:98301683-98321558
chr3_11329_mature@@ssc-miR-143-3p	-10.3598	down	0.0127784	KMO	1.44803	0.0107675	up	XP_004013715.1	chr12:33346388-33413292
chr6_18671_mature	-4.88891	down	0.000157554	MRAP2	3.21356	0.00971979	up	XP_004011355.1	chr8:52422087-52476005
chr3_10815_mature	-10.9444	down	0.00261682	MRAP2	3.21356	0.00971979	up	XP_004011355.1	chr8:52422087-52476005
chr23_43203_mature	-3.64476	down	0.0432908	MRAP2	3.21356	0.00971979	up	XP_004011355.1	chr8:52422087-52476005
chr25_44658_mature	3.96341	up	0.00342661	PPTC7	-1.02375	7.17501e-06	down	XP_004017414.1	chr17:53991299-54033477
chr6_18671_mature	-4.88891	down	0.000157554	EPHX1	1.29786	6.22489e-11	up	XP_004013677.1	chr12:27015852-27036601
chr4_13740_mature	-10.582	down	0.00720574	EPHX1	1.29786	6.22489e-11	up	XP_004013677.1	chr12:27015852-27036601
chr21_40419_mature	-11.0963	down	0.00166556	KCTD7	1.25538	0.00178417	up	XP_004020995.1	chr24:28115036-28121999
chr14_31065_mature	9.97488	up	0.0480141	SLC4A10	-1.28894	0.00157799	down	XP_004004713.1	chr2:146719810-147067292
chr1_3947_mature	11.0383	up	0.00439315	MPV17L	-1.66858	2.48992e-07	down	XP_004020837.1	chr24:13793770-13800183
chr6_19420_star	-10.582	down	0.00720574	NRXN1	1.63546	1.65693e-10	up	XP_004006007.1	chr3:73960698-74428903
chr1_2206_mature	-10.3598	down	0.0127784	NRXN1	1.63546	1.65693e-10	up	XP_004006007.1	chr3:73960698-74428903
chr3_10815_mature	-10.9444	down	0.00261682	NRXN1	1.63546	1.65693e-10	up	XP_004006007.1	chr3:73960698-74428903
chr17_35990_mature	-10.7745	down	0.00425632	NRXN1	1.63546	1.65693e-10	up	XP_004006007.1	chr3:73960698-74428903
chr26_45516_mature	10.1003	up	0.0377075	TMEM182	-1.99553	2.22045e-16	down	XP_004006171.1	chr3:98925621-98975061
chr15_33021_mature@@hsa-miR-33a-3p	-3.77595	down	0.0309447	SCIN	1.16644	4.28014e-07	up	XP_004007805.1	chr4:20640741-20719623
chr10_25711_mature	12.0062	up	0.000289584	MRO	-2.20951	3.28639e-08	down	XP_004020593.1	chr23:50503216-50529039
chr10_25679_mature	-4.24481	down	0.034762	TNC	1.02345	1.5585e-05	up	XP_004005249.1	chr2:8606128-8711807
chr6_18671_mature	-4.88891	down	0.000157554	FAM81A	1.0254	0.00382021	up	XP_004010607.1	chr7:47827145-47885495
chr7_20828_mature@@ssc-miR-22-3p	11.3219	up	0.00207048	HS6ST2	-1.9519	3.29114e-07	down	XP_004022387.1	chrx:96716702-97095824
chr2_7666_mature	9.97488	up	0.0480141	HS6ST2	-1.9519	3.29114e-07	down	XP_004022387.1	chrx:96716702-97095824
chr3_11329_mature@@ssc-miR-143-3p	-10.3598	down	0.0127784	IRF4	1.62617	2.91948e-08	up	XP_004019203.1	chr20:50972447-50985464
chr23_43203_mature	-3.64476	down	0.0432908	IGFBP2	1.31135	1.38954e-09	up	NM_001009436.1	chr2:217583379-217637005
bta-miR-18a	4.12025	up	0.0471117	PCK1	-1.58448	3.33067e-16	down	UPI00017879F7	chr13:57899479-57905307
bta-miR-18a	4.12025	up	0.0471117	HPGD	-1.28254	3.4351e-06	down	XP_004005387.1	chr2:105167373-105202213
bta-miR-18a	4.12025	up	0.0471117	SLC35F1	-1.05833	0.0130479	down	XP_004011216.1	chr8:19663108-20063887
bta-miR-147	11.1585	up	0.00320991	INSIG1	-2.00445	0	down	XP_004008235.1	chr4:116528665-116541157
bta-miR-147	11.1585	up	0.00320991	TC2N	-1.04323	3.03571e-05	down	XP_004017999.1	chr18:55432861-55475804
bta-miR-18a	4.12025	up	0.0471117	TMEM229B	-1.99404	1.77636e-15	down	XP_004010783.1	chr7:76231392-76254437
bta-miR-18a	4.12025	up	0.0471117	EPHA3	-1.73294	2.82846e-11	down	XP_004002895.1	chr1:155656947-156064253
bta-miR-147	11.1585	up	0.00320991	FKBP1B	-2.19583	0.000228196	down	XP_004007270.1	chr3:31588770-31602039
bta-miR-18a	4.12025	up	0.0471117	CYP11A1	-20	0	down	NM_001093789.1	chr18:33217287-33230877
