# Supplementary material for: Genome-wide analysis of microRNAs identifies the lipid metabolism pathway to be a defining factor in adipose tissue from different sheep
Source: Sci Rep. 2015 Dec 22;5:18470. doi: 10.1038/srep18470 (PMC4686875; doi:10.1038/srep18470)
Supplement: Supplementary Table S4 [file srep18470-s5.xls]

## Sheet: Sheet1
Table S4 Validation of RNA-seq data by RT-PCR.
Validation of mRNA
Target gene_ID	Han sheep fat	Dorset sheep fat
MMP12	3.2266	1
TCF7	1.5087	1
LAMP5	1.7053	1
SPINT1	1.307	1
MRAP2	1.7859	1
